# Supplementary material for: Engineering of SauriCas9 with enhanced specificity
Source: Mol Ther Nucleic Acids. 2025 Jan 17;36(1):102455. doi: 10.1016/j.omtn.2025.102455 (PMC11869866; doi:10.1016/j.omtn.2025.102455)
Supplement: Table S1. SauriCas9 and SauriCas9 variants [file mmc2.xls]

## Sheet: Sheet1
Host strain	Nuclease name	CAS9_REPEAT&TRACR	CAS9_Amino Acid	Lengh(aa)	Human codon-optimized Cas9_Gene
Staphylococcus auricularis	SauriCas9	gtttcattcatacttaaaatcacagtgtactaaaac&attgtatttatacttaaaatcacagtatctactaaaacaagactatatgtcgtgtttatcccgtcaatttattggcgggattttt (by prediction)	MQENQQKQNYILGLDIGITSVGYGLIDSKTREVIDAGVRLFPEADSENNSNRRSKRGARRLKRRRIHRLNRVKDLLADYQMIDLNNVPKSTDPYTIRVKGLREPLTKEEFAIALLHIAKRRGLHNISVSMGDEEQDNELSTKQQLQKNAQQLQDKYVCELQLERLTNINKVRGEKNRFKTEDFVKEVKQLCETQRQYHNIDDQFIQQYIDLVSTRREYFEGPGNGSPYGWDGDLLKWYEKLMGRCTYFPEELRSVKYAYSADLFNALNDLNNLVVTRDDNPKLEYYEKYHIIENVFKQKKNPTLKQIAKEIGVQDYDIRGYRITKSGKPQFTSFKLYHDLKNIFEQAKYLEDVEMLDEIAKILTIYQDEISIKKALDQLPELLTESEKSQIAQLTGYTG…	1061	ATGCAGGAGAACCAGCAGAAGCAGAACTACATCCTGGGCCTGGACATCGGAATCACCAGCGTCGGCTACGGACTGATCGATAGCAAGACAAGAGAAGTGATCGACGCCGGCGTTAGACTCTTTCCAGAAGCTGATAGCGAGAACAACTCCAACCGCAGAAGCAAGCGGGGCGCCAGACGGTTAAAACGGAGAAGAATCCACCGGCTGAACCGGGTCAAAGACCTGCTCGCTGATTACCAGATGATCGATCTTAACAATGTTCCTAAGAGCACCGACCCCTACACCATCAGAGTGAAGGGCCTCCGGGAGCCTCTGACAAAAGAAGAATTCGCCATCGCCCTCCTGCATATCGCTAAGAGAAGAGGCCTGCACAACATCAGTGTGTCCATGGGCGACGAA…
Staphylococcus auricularis	SauriCas9-R253A	gtttcattcatacttaaaatcacagtgtactaaaac&attgtatttatacttaaaatcacagtatctactaaaacaagactatatgtcgtgtttatcccgtcaatttattggcgggattttt (by prediction)	MQENQQKQNYILGLDIGITSVGYGLIDSKTREVIDAGVRLFPEADSENNSNRRSKRGARRLKRRRIHRLNRVKDLLADYQMIDLNNVPKSTDPYTIRVKGLREPLTKEEFAIALLHIAKRRGLHNISVSMGDEEQDNELSTKQQLQKNAQQLQDKYVCELQLERLTNINKVRGEKNRFKTEDFVKEVKQLCETQRQYHNIDDQFIQQYIDLVSTRREYFEGPGNGSPYGWDGDLLKWYEKLMGRCTYFPEELASVKYAYSADLFNALNDLNNLVVTRDDNPKLEYYEKYHIIENVFKQKKNPTLKQIAKEIGVQDYDIRGYRITKSGKPQFTSFKLYHDLKNIFEQAKYLEDVEMLDEIAKILTIYQDEISIKKALDQLPELLTESEKSQIAQLTGYTG…	1061	ATGCAGGAGAACCAGCAGAAGCAGAACTACATCCTGGGCCTGGACATCGGAATCACCAGCGTCGGCTACGGACTGATCGATAGCAAGACAAGAGAAGTGATCGACGCCGGCGTTAGACTCTTTCCAGAAGCTGATAGCGAGAACAACTCCAACCGCAGAAGCAAGCGGGGCGCCAGACGGTTAAAACGGAGAAGAATCCACCGGCTGAACCGGGTCAAAGACCTGCTCGCTGATTACCAGATGATCGATCTTAACAATGTTCCTAAGAGCACCGACCCCTACACCATCAGAGTGAAGGGCCTCCGGGAGCCTCTGACAAAAGAAGAATTCGCCATCGCCCTCCTGCATATCGCTAAGAGAAGAGGCCTGCACAACATCAGTGTGTCCATGGGCGACGAA…
Staphylococcus auricularis	SauriCas9-N421A	gtttcattcatacttaaaatcacagtgtactaaaac&attgtatttatacttaaaatcacagtatctactaaaacaagactatatgtcgtgtttatcccgtcaatttattggcgggattttt (by prediction)	MQENQQKQNYILGLDIGITSVGYGLIDSKTREVIDAGVRLFPEADSENNSNRRSKRGARRLKRRRIHRLNRVKDLLADYQMIDLNNVPKSTDPYTIRVKGLREPLTKEEFAIALLHIAKRRGLHNISVSMGDEEQDNELSTKQQLQKNAQQLQDKYVCELQLERLTNINKVRGEKNRFKTEDFVKEVKQLCETQRQYHNIDDQFIQQYIDLVSTRREYFEGPGNGSPYGWDGDLLKWYEKLMGRCTYFPEELRSVKYAYSADLFNALNDLNNLVVTRDDNPKLEYYEKYHIIENVFKQKKNPTLKQIAKEIGVQDYDIRGYRITKSGKPQFTSFKLYHDLKNIFEQAKYLEDVEMLDEIAKILTIYQDEISIKKALDQLPELLTESEKSQIAQLTGYTG…	1061	ATGCAGGAGAACCAGCAGAAGCAGAACTACATCCTGGGCCTGGACATCGGAATCACCAGCGTCGGCTACGGACTGATCGATAGCAAGACAAGAGAAGTGATCGACGCCGGCGTTAGACTCTTTCCAGAAGCTGATAGCGAGAACAACTCCAACCGCAGAAGCAAGCGGGGCGCCAGACGGTTAAAACGGAGAAGAATCCACCGGCTGAACCGGGTCAAAGACCTGCTCGCTGATTACCAGATGATCGATCTTAACAATGTTCCTAAGAGCACCGACCCCTACACCATCAGAGTGAAGGGCCTCCGGGAGCCTCTGACAAAAGAAGAATTCGCCATCGCCCTCCTGCATATCGCTAAGAGAAGAGGCCTGCACAACATCAGTGTGTCCATGGGCGACGAA…
Staphylococcus auricularis	SauriCas9-T427A	gtttcattcatacttaaaatcacagtgtactaaaac&attgtatttatacttaaaatcacagtatctactaaaacaagactatatgtcgtgtttatcccgtcaatttattggcgggattttt (by prediction)	MQENQQKQNYILGLDIGITSVGYGLIDSKTREVIDAGVRLFPEADSENNSNRRSKRGARRLKRRRIHRLNRVKDLLADYQMIDLNNVPKSTDPYTIRVKGLREPLTKEEFAIALLHIAKRRGLHNISVSMGDEEQDNELSTKQQLQKNAQQLQDKYVCELQLERLTNINKVRGEKNRFKTEDFVKEVKQLCETQRQYHNIDDQFIQQYIDLVSTRREYFEGPGNGSPYGWDGDLLKWYEKLMGRCTYFPEELRSVKYAYSADLFNALNDLNNLVVTRDDNPKLEYYEKYHIIENVFKQKKNPTLKQIAKEIGVQDYDIRGYRITKSGKPQFTSFKLYHDLKNIFEQAKYLEDVEMLDEIAKILTIYQDEISIKKALDQLPELLTESEKSQIAQLTGYTG…	1061	ATGCAGGAGAACCAGCAGAAGCAGAACTACATCCTGGGCCTGGACATCGGAATCACCAGCGTCGGCTACGGACTGATCGATAGCAAGACAAGAGAAGTGATCGACGCCGGCGTTAGACTCTTTCCAGAAGCTGATAGCGAGAACAACTCCAACCGCAGAAGCAAGCGGGGCGCCAGACGGTTAAAACGGAGAAGAATCCACCGGCTGAACCGGGTCAAAGACCTGCTCGCTGATTACCAGATGATCGATCTTAACAATGTTCCTAAGAGCACCGACCCCTACACCATCAGAGTGAAGGGCCTCCGGGAGCCTCTGACAAAAGAAGAATTCGCCATCGCCCTCCTGCATATCGCTAAGAGAAGAGGCCTGCACAACATCAGTGTGTCCATGGGCGACGAA…
Staphylococcus auricularis	SauriCas9-R662A	gtttcattcatacttaaaatcacagtgtactaaaac&attgtatttatacttaaaatcacagtatctactaaaacaagactatatgtcgtgtttatcccgtcaatttattggcgggattttt (by prediction)	MQENQQKQNYILGLDIGITSVGYGLIDSKTREVIDAGVRLFPEADSENNSNRRSKRGARRLKRRRIHRLNRVKDLLADYQMIDLNNVPKSTDPYTIRVKGLREPLTKEEFAIALLHIAKRRGLHNISVSMGDEEQDNELSTKQQLQKNAQQLQDKYVCELQLERLTNINKVRGEKNRFKTEDFVKEVKQLCETQRQYHNIDDQFIQQYIDLVSTRREYFEGPGNGSPYGWDGDLLKWYEKLMGRCTYFPEELRSVKYAYSADLFNALNDLNNLVVTRDDNPKLEYYEKYHIIENVFKQKKNPTLKQIAKEIGVQDYDIRGYRITKSGKPQFTSFKLYHDLKNIFEQAKYLEDVEMLDEIAKILTIYQDEISIKKALDQLPELLTESEKSQIAQLTGYTG…	1061	ATGCAGGAGAACCAGCAGAAGCAGAACTACATCCTGGGCCTGGACATCGGAATCACCAGCGTCGGCTACGGACTGATCGATAGCAAGACAAGAGAAGTGATCGACGCCGGCGTTAGACTCTTTCCAGAAGCTGATAGCGAGAACAACTCCAACCGCAGAAGCAAGCGGGGCGCCAGACGGTTAAAACGGAGAAGAATCCACCGGCTGAACCGGGTCAAAGACCTGCTCGCTGATTACCAGATGATCGATCTTAACAATGTTCCTAAGAGCACCGACCCCTACACCATCAGAGTGAAGGGCCTCCGGGAGCCTCTGACAAAAGAAGAATTCGCCATCGCCCTCCTGCATATCGCTAAGAGAAGAGGCCTGCACAACATCAGTGTGTCCATGGGCGACGAA…
Staphylococcus auricularis	SauriCas9-R253A-N421A	gtttcattcatacttaaaatcacagtgtactaaaac&attgtatttatacttaaaatcacagtatctactaaaacaagactatatgtcgtgtttatcccgtcaatttattggcgggattttt (by prediction)	MQENQQKQNYILGLDIGITSVGYGLIDSKTREVIDAGVRLFPEADSENNSNRRSKRGARRLKRRRIHRLNRVKDLLADYQMIDLNNVPKSTDPYTIRVKGLREPLTKEEFAIALLHIAKRRGLHNISVSMGDEEQDNELSTKQQLQKNAQQLQDKYVCELQLERLTNINKVRGEKNRFKTEDFVKEVKQLCETQRQYHNIDDQFIQQYIDLVSTRREYFEGPGNGSPYGWDGDLLKWYEKLMGRCTYFPEELASVKYAYSADLFNALNDLNNLVVTRDDNPKLEYYEKYHIIENVFKQKKNPTLKQIAKEIGVQDYDIRGYRITKSGKPQFTSFKLYHDLKNIFEQAKYLEDVEMLDEIAKILTIYQDEISIKKALDQLPELLTESEKSQIAQLTGYTG…	1061	ATGCAGGAGAACCAGCAGAAGCAGAACTACATCCTGGGCCTGGACATCGGAATCACCAGCGTCGGCTACGGACTGATCGATAGCAAGACAAGAGAAGTGATCGACGCCGGCGTTAGACTCTTTCCAGAAGCTGATAGCGAGAACAACTCCAACCGCAGAAGCAAGCGGGGCGCCAGACGGTTAAAACGGAGAAGAATCCACCGGCTGAACCGGGTCAAAGACCTGCTCGCTGATTACCAGATGATCGATCTTAACAATGTTCCTAAGAGCACCGACCCCTACACCATCAGAGTGAAGGGCCTCCGGGAGCCTCTGACAAAAGAAGAATTCGCCATCGCCCTCCTGCATATCGCTAAGAGAAGAGGCCTGCACAACATCAGTGTGTCCATGGGCGACGAA…
Staphylococcus auricularis	SauriCas9-N269D	gtttcattcatacttaaaatcacagtgtactaaaac&attgtatttatacttaaaatcacagtatctactaaaacaagactatatgtcgtgtttatcccgtcaatttattggcgggattttt (by prediction)	MQENQQKQNYILGLDIGITSVGYGLIDSKTREVIDAGVRLFPEADSENNSNRRSKRGARRLKRRRIHRLNRVKDLLADYQMIDLNNVPKSTDPYTIRVKGLREPLTKEEFAIALLHIAKRRGLHNISVSMGDEEQDNELSTKQQLQKNAQQLQDKYVCELQLERLTNINKVRGEKNRFKTEDFVKEVKQLCETQRQYHNIDDQFIQQYIDLVSTRREYFEGPGNGSPYGWDGDLLKWYEKLMGRCTYFPEELRSVKYAYSADLFNALDDLNNLVVTRDDNPKLEYYEKYHIIENVFKQKKNPTLKQIAKEIGVQDYDIRGYRITKSGKPQFTSFKLYHDLKNIFEQAKYLEDVEMLDEIAKILTIYQDEISIKKALDQLPELLTESEKSQIAQLTGYTG…	1061	ATGCAGGAGAACCAGCAGAAGCAGAACTACATCCTGGGCCTGGACATCGGAATCACCAGCGTCGGCTACGGACTGATCGATAGCAAGACAAGAGAAGTGATCGACGCCGGCGTTAGACTCTTTCCAGAAGCTGATAGCGAGAACAACTCCAACCGCAGAAGCAAGCGGGGCGCCAGACGGTTAAAACGGAGAAGAATCCACCGGCTGAACCGGGTCAAAGACCTGCTCGCTGATTACCAGATGATCGATCTTAACAATGTTCCTAAGAGCACCGACCCCTACACCATCAGAGTGAAGGGCCTCCGGGAGCCTCTGACAAAAGAAGAATTCGCCATCGCCCTCCTGCATATCGCTAAGAGAAGAGGCCTGCACAACATCAGTGTGTCCATGGGCGACGAA…
Staphylococcus auricularis	SauriCas9-D270N	gtttcattcatacttaaaatcacagtgtactaaaac&attgtatttatacttaaaatcacagtatctactaaaacaagactatatgtcgtgtttatcccgtcaatttattggcgggattttt (by prediction)	MQENQQKQNYILGLDIGITSVGYGLIDSKTREVIDAGVRLFPEADSENNSNRRSKRGARRLKRRRIHRLNRVKDLLADYQMIDLNNVPKSTDPYTIRVKGLREPLTKEEFAIALLHIAKRRGLHNISVSMGDEEQDNELSTKQQLQKNAQQLQDKYVCELQLERLTNINKVRGEKNRFKTEDFVKEVKQLCETQRQYHNIDDQFIQQYIDLVSTRREYFEGPGNGSPYGWDGDLLKWYEKLMGRCTYFPEELRSVKYAYSADLFNALNNLNNLVVTRDDNPKLEYYEKYHIIENVFKQKKNPTLKQIAKEIGVQDYDIRGYRITKSGKPQFTSFKLYHDLKNIFEQAKYLEDVEMLDEIAKILTIYQDEISIKKALDQLPELLTESEKSQIAQLTGYTG…	1061	ATGCAGGAGAACCAGCAGAAGCAGAACTACATCCTGGGCCTGGACATCGGAATCACCAGCGTCGGCTACGGACTGATCGATAGCAAGACAAGAGAAGTGATCGACGCCGGCGTTAGACTCTTTCCAGAAGCTGATAGCGAGAACAACTCCAACCGCAGAAGCAAGCGGGGCGCCAGACGGTTAAAACGGAGAAGAATCCACCGGCTGAACCGGGTCAAAGACCTGCTCGCTGATTACCAGATGATCGATCTTAACAATGTTCCTAAGAGCACCGACCCCTACACCATCAGAGTGAAGGGCCTCCGGGAGCCTCTGACAAAAGAAGAATTCGCCATCGCCCTCCTGCATATCGCTAAGAGAAGAGGCCTGCACAACATCAGTGTGTCCATGGGCGACGAA…
