# Supplementary material for: Engineering of SauriCas9 with enhanced specificity
Source: Mol Ther Nucleic Acids. 2025 Jan 17;36(1):102455. doi: 10.1016/j.omtn.2025.102455 (PMC11869866; doi:10.1016/j.omtn.2025.102455)
Supplement: Table S2. Primers used in this study [file mmc3.xls]

## Sheet: Sheet1
Table S2. Primers used in this study
Name	Sequence	Description
ANAPC15-sg1-F	cacc AGTGAGGGGAACAAAGTGGAC	Oligonucleotide pairs for construction of gRNA expression plasmid on Sa_tracr-gRNA vector
ANAPC15-sg1-R	aaac GTCCACTTTGTTCCCCTCACT	Oligonucleotide pairs for construction of gRNA expression plasmid on Sa_tracr-gRNA vector
ANAPC15-sg2-F	cacc GGGAAGAGTGAGGGGAACAAA	Oligonucleotide pairs for construction of gRNA expression plasmid on Sa_tracr-gRNA vector
ANAPC15-sg2-R	aaac TTTGTTCCCCTCACTCTTCCC	Oligonucleotide pairs for construction of gRNA expression plasmid on Sa_tracr-gRNA vector
EMX1-sg1-F	cacc ATAGGGTTAGGGGCCCCAGGC	Oligonucleotide pairs for construction of gRNA expression plasmid on Sa_tracr-gRNA vector
EMX1-sg1-R	aaac GCCTGGGGCCCCTAACCCTAT	Oligonucleotide pairs for construction of gRNA expression plasmid on Sa_tracr-gRNA vector
EMX1-sg2-F	cacc GCCTGAGTCCGAGCAGAAGAAG	Oligonucleotide pairs for construction of gRNA expression plasmid on Sa_tracr-gRNA vector
EMX1-sg2-R	aaac CTTCTTCTGCTCGGACTCAGGC	Oligonucleotide pairs for construction of gRNA expression plasmid on Sa_tracr-gRNA vector
EMX1-sg3-F	cacc AAAGGTGAAAGAGAGATGGCT	Oligonucleotide pairs for construction of gRNA expression plasmid on Sa_tracr-gRNA vector
EMX1-sg3-R	aaac AGCCATCTCTCTTTCACCTTT	Oligonucleotide pairs for construction of gRNA expression plasmid on Sa_tracr-gRNA vector
EMX1-sg4-F	cacc GGAGATGGCACAGGAGAAGAT	Oligonucleotide pairs for construction of gRNA expression plasmid on Sa_tracr-gRNA vector
EMX1-sg4-R	aaac ATCTTCTCCTGTGCCATCTCC	Oligonucleotide pairs for construction of gRNA expression plasmid on Sa_tracr-gRNA vector
Emx1-sg5-F	cacc GCCTCCCGGCCCAGGTGAAGGT	Oligonucleotide pairs for construction of gRNA expression plasmid on Sa_tracr-gRNA vector
Emx1-sg5-R	aaac ACCTTCACCTGGGCCGGGAGGC	Oligonucleotide pairs for construction of gRNA expression plasmid on Sa_tracr-gRNA vector
EMX1-sg6-F	cacc GCAACTCTGCGGGGACTCCAGG	Oligonucleotide pairs for construction of gRNA expression plasmid on Sa_tracr-gRNA vector
EMX1-sg6-R	aaac CCTGGAGTCCCCGCAGAGTTGC	Oligonucleotide pairs for construction of gRNA expression plasmid on Sa_tracr-gRNA vector
EMX1-sg7-F	cacc gCTAGCTGGGCTGTTCTAACTG	Oligonucleotide pairs for construction of gRNA expression plasmid on Sa_tracr-gRNA vector
EMX1-sg7-R	aaac CAGTTAGAACAGCCCAGCTAGc	Oligonucleotide pairs for construction of gRNA expression plasmid on Sa_tracr-gRNA vector
EMX1-sg8-F	cacc gTTGAGACAGGCGCTGTGGGTA	Oligonucleotide pairs for construction of gRNA expression plasmid on Sa_tracr-gRNA vector
EMX1-sg8-R	aaac TACCCACAGCGCCTGTCTCAAc	Oligonucleotide pairs for construction of gRNA expression plasmid on Sa_tracr-gRNA vector
EMX1-sg9-F	cacc GGACCCAGGGGTAGAAATGGA	Oligonucleotide pairs for construction of gRNA expression plasmid on Sa_tracr-gRNA vector
EMX1-sg9-R	aaac TCCATTTCTACCCCTGGGTCC	Oligonucleotide pairs for construction of gRNA expression plasmid on Sa_tracr-gRNA vector
COMMD2-sg1-F	cacc AAGGACTCAGGTAAACAGGCT	Oligonucleotide pairs for construction of gRNA expression plasmid on Sa_tracr-gRNA vector
COMMD2-sg1-R	aaac AGCCTGTTTACCTGAGTCCTT	Oligonucleotide pairs for construction of gRNA expression plasmid on Sa_tracr-gRNA vector
GRIN2B-sg1-F	cacc AGATGCGGGTGATGATGCTCT	Oligonucleotide pairs for construction of gRNA expression plasmid on Sa_tracr-gRNA vector
GRIN2B-sg1-R	aaac AGAGCATCATCACCCGCATCT	Oligonucleotide pairs for construction of gRNA expression plasmid on Sa_tracr-gRNA vector
GRIN2B-sg4-F	cacc AAGGCTCATAGTAATCGTCTG	Oligonucleotide pairs for construction of gRNA expression plasmid on Sa_tracr-gRNA vector
GRIN2B-sg4-R	aaac CAGACGATTACTATGAGCCTT	Oligonucleotide pairs for construction of gRNA expression plasmid on Sa_tracr-gRNA vector
GRIN2B-sg5-F	cacc AGGCTCAAAGGGAAGATACAT	Oligonucleotide pairs for construction of gRNA expression plasmid on Sa_tracr-gRNA vector
GRIN2B-sg5-R	aaac ATGTATCTTCCCTTTGAGCCT	Oligonucleotide pairs for construction of gRNA expression plasmid on Sa_tracr-gRNA vector
GRIN2B-sg6-F	cacc gCATCTAACAAGGGAGAAAGTG	Oligonucleotide pairs for construction of gRNA expression plasmid on Sa_tracr-gRNA vector
GRIN2B-sg6-R	aaac CACTTTCTCCCTTGTTAGATGc	Oligonucleotide pairs for construction of gRNA expression plasmid on Sa_tracr-gRNA vector
GRIN2B-sg7-F	cacc GTCAGACATGAGATCACAGAT	Oligonucleotide pairs for construction of gRNA expression plasmid on Sa_tracr-gRNA vector
GRIN2B-sg7-R	aaac ATCTGTGATCTCATGTCTGAC	Oligonucleotide pairs for construction of gRNA expression plasmid on Sa_tracr-gRNA vector
GRIN2B-sg8-F	cacc AGAGTAGGCTGGTAGATGGAG	Oligonucleotide pairs for construction of gRNA expression plasmid on Sa_tracr-gRNA vector
GRIN2B-sg8-R	aaac CTCCATCTACCAGCCTACTCT	Oligonucleotide pairs for construction of gRNA expression plasmid on Sa_tracr-gRNA vector
AAVS1-sg1-F	cacc gCTTGTGATGGCAGCTACTCTA	Oligonucleotide pairs for construction of gRNA expression plasmid on Sa_tracr-gRNA vector
AAVS1-sg1-R	aaac TAGAGTAGCTGCCATCACAAGc	Oligonucleotide pairs for construction of gRNA expression plasmid on Sa_tracr-gRNA vector
AAVS1-sg2-F	cacc GAGAGGGACAGTGAGTTCTCC	Oligonucleotide pairs for construction of gRNA expression plasmid on Sa_tracr-gRNA vector
AAVS1-sg2-R	aaac GGAGAACTCACTGTCCCTCTC	Oligonucleotide pairs for construction of gRNA expression plasmid on Sa_tracr-gRNA vector
AAVS1-sg3-F	cacc gCTGGTAGCTGCCACCTGAGCT	Oligonucleotide pairs for construction of gRNA expression plasmid on Sa_tracr-gRNA vector
AAVS1-sg3-R	aaac AGCTCAGGTGGCAGCTACCAGc	Oligonucleotide pairs for construction of gRNA expression plasmid on Sa_tracr-gRNA vector
AAVS1-sg4-F	cacc AGGAGGAAACCCAGGCTCAGA	Oligonucleotide pairs for construction of gRNA expression plasmid on Sa_tracr-gRNA vector
AAVS1-sg4-R	aaac TCTGAGCCTGGGTTTCCTCCT	Oligonucleotide pairs for construction of gRNA expression plasmid on Sa_tracr-gRNA vector
AAVS1-sg5-F	cacc gTCGCAAGGGAGGGACAGAGAG	Oligonucleotide pairs for construction of gRNA expression plasmid on Sa_tracr-gRNA vector
AAVS1-sg5-R	aaac CTCTCTGTCCCTCCCTTGCGAc	Oligonucleotide pairs for construction of gRNA expression plasmid on Sa_tracr-gRNA vector
HGH1-sg1-F	cacc gCGTGGCATGGAAAACCTGCTG	Oligonucleotide pairs for construction of gRNA expression plasmid on Sa_tracr-gRNA vector
HGH1-sg1-R	aaac CAGCAGGTTTTCCATGCCACGc	Oligonucleotide pairs for construction of gRNA expression plasmid on Sa_tracr-gRNA vector
HGH1-sg2-F	cacc gTGGACCCCGACAGGTGAAGCC	Oligonucleotide pairs for construction of gRNA expression plasmid on Sa_tracr-gRNA vector
HGH1-sg2-R	aaac GGCTTCACCTGTCGGGGTCCAc	Oligonucleotide pairs for construction of gRNA expression plasmid on Sa_tracr-gRNA vector
Site1-sg-F	cacc AAGAATACTAAGCATAGACTC	Oligonucleotide pairs for construction of gRNA expression plasmid on Sa_tracr-gRNA vector
Site1-sg-R	aaac GAGTCTATGCTTAGTATTCTT	Oligonucleotide pairs for construction of gRNA expression plasmid on Sa_tracr-gRNA vector
Site2-sg-F	cacc AAGAATACTAAGCATAGACTC	Oligonucleotide pairs for construction of gRNA expression plasmid on Sa_tracr-gRNA vector
Site2-sg-R	aaac GAGTCTATGCTTAGTATTCTT	Oligonucleotide pairs for construction of gRNA expression plasmid on Sa_tracr-gRNA vector
EMX1-deep-F2	ACACTCTTTCCCTACACGACGCTCTTCCGATCTNNNNcagctcagcctgagtgttga	Primers to amplify the Endogenous target site for deep sequencing of step I
EMX1-deep-F4	ACACTCTTTCCCTACACGACGCTCTTCCGATCTNNNNatcagttgtgggggatggtg	Primers to amplify the Endogenous target site for deep sequencing of step I
EMX1-deep-F5	ACACTCTTTCCCTACACGACGCTCTTCCGATCTNNNNtcaggccgctagaatggacc	Primers to amplify the Endogenous target site for deep sequencing of step I
EMX1-deep-R2	ACTGGAGTTCAGACGTGTGCTCTTCCGATCTNNNNctcgtgggtttgtggttgc	Primers to amplify the Endogenous target site for deep sequencing of step I
EMX1-deep-R4	ACTGGAGTTCAGACGTGTGCTCTTCCGATCTNNNNgggtctctaagcctgcctct	Primers to amplify the Endogenous target site for deep sequencing of step I
EMX1-deep-R5	ACTGGAGTTCAGACGTGTGCTCTTCCGATCTNNNNgggcagttctcacgacagg	Primers to amplify the Endogenous target site for deep sequencing of step I
ANAPC15-deep-F1	ACACTCTTTCCCTACACGACGCTCTTCCGATCTNNNNctgctgtcttccaccctatc	Primers to amplify the Endogenous target site for deep sequencing of step I
ANAPC15-deep-F2	ACACTCTTTCCCTACACGACGCTCTTCCGATCTNNNNctgctgtcttccaccctatc	Primers to amplify the Endogenous target site for deep sequencing of step I
ANAPC15-deep-R1	ACTGGAGTTCAGACGTGTGCTCTTCCGATCTNNNNaaggaggtctctgtctgtgc	Primers to amplify the Endogenous target site for deep sequencing of step I
ANAPC15-deep-R2	ACTGGAGTTCAGACGTGTGCTCTTCCGATCTNNNNaaggaggtctctgtctgtgc	Primers to amplify the Endogenous target site for deep sequencing of step I
EMX1-deep-F1	ACACTCTTTCCCTACACGACGCTCTTCCGATCTNNNNgaggaacaggaaaaccaccct	Primers to amplify the Endogenous target site for deep sequencing of step I
EMX1-deep-R1	ACTGGAGTTCAGACGTGTGCTCTTCCGATCTNNNNcaccttcacctgggccag	Primers to amplify the Endogenous target site for deep sequencing of step I
EMX1-deep-F3	ACACTCTTTCCCTACACGACGCTCTTCCGATCTNNNNgggcaagtgagagaattggag	Primers to amplify the Endogenous target site for deep sequencing of step I
EMX1-deep-R3	ACTGGAGTTCAGACGTGTGCTCTTCCGATCTNNNNacaagccaggcaatgtttct	Primers to amplify the Endogenous target site for deep sequencing of step I
EMX1-deep-F6	ACACTCTTTCCCTACACGACGCTCTTCCGATCTNNNNtcggagcagtcgagtggaaa	Primers to amplify the Endogenous target site for deep sequencing of step I
EMX1-deep-R6	ACTGGAGTTCAGACGTGTGCTCTTCCGATCTNNNNcagagagttccgcttcctcg	Primers to amplify the Endogenous target site for deep sequencing of step I
GRIN2B-deep-F1/2/3	ACACTCTTTCCCTACACGACGCTCTTCCGATCTNNNNtgtcaggcagcagagctc	Primers to amplify the Endogenous target site for deep sequencing of step I
GRIN2B-deep-R1/2/3	ACTGGAGTTCAGACGTGTGCTCTTCCGATCTNNNNggcgatggcttcctggtc	Primers to amplify the Endogenous target site for deep sequencing of step I
Site1-deep-F	ACACTCTTTCCCTACACGACGCTCTTCCGATCTNNNNGATGCCCTCCATCTTCTCCG	Primers to amplify the Endogenous target site for deep sequencing of step I
Site1-deep-R	ACTGGAGTTCAGACGTGTGCTCTTCCGATCT AGGTTTGCATAGACCTGCCC	Primers to amplify the Endogenous target site for deep sequencing of step I
EMX1-deep-F7	ACACTCTTTCCCTACACGACGCTCTTCCGATCTNNNNACCCTCTCCTCCTTCAGTGG	Primers to amplify the Endogenous target site for deep sequencing of step I
EMX1-deep-F8	ACACTCTTTCCCTACACGACGCTCTTCCGATCTNNNNTCAGGAGGCTGTTATGTGCC	Primers to amplify the Endogenous target site for deep sequencing of step I
EMX1-deep-F9	ACACTCTTTCCCTACACGACGCTCTTCCGATCTNNNNTGTTCCCCGAGGCCATGAAC	Primers to amplify the Endogenous target site for deep sequencing of step I
EMX1-deep-R7	ACTGGAGTTCAGACGTGTGCTCTTCCGATCTNNNNCAGGAGGGAAAAGGGAGTGT	Primers to amplify the Endogenous target site for deep sequencing of step I
EMX1-deep-R8	ACTGGAGTTCAGACGTGTGCTCTTCCGATCTNNNNCCAGCATAGGGACTCAGCTC	Primers to amplify the Endogenous target site for deep sequencing of step I
EMX1-deep-R9	ACTGGAGTTCAGACGTGTGCTCTTCCGATCTNNNNTTCCCGGCAGTAACTTCTAAACA	Primers to amplify the Endogenous target site for deep sequencing of step I
COMMD2-deep-F1	ACTGGAGTTCAGACGTGTGCTCTTCCGATCTNNNNGAAGTAATATTACCTAGAAAAGGAG	Primers to amplify the Endogenous target site for deep sequencing of step I
COMMD2-deep-F2	ACTGGAGTTCAGACGTGTGCTCTTCCGATCTNNNNGATCAGGGAATTTAAATATATTTTTAG	Primers to amplify the Endogenous target site for deep sequencing of step I
GRIN2B-deep-F4	ACACTCTTTCCCTACACGACGCTCTTCCGATCTNNNNatggggacacacagttggac	Primers to amplify the Endogenous target site for deep sequencing of step I
GRIN2B-deep-F5	ACACTCTTTCCCTACACGACGCTCTTCCGATCTNNNNGACTGCATTAAGGGATGGTGCTT	Primers to amplify the Endogenous target site for deep sequencing of step I
GRIN2B-deep-F6	ACACTCTTTCCCTACACGACGCTCTTCCGATCTNNNNttggttgctagcttcaaagg	Primers to amplify the Endogenous target site for deep sequencing of step I
GRIN2B-deep-F7	ACACTCTTTCCCTACACGACGCTCTTCCGATCTNNNNGGATGCCCACGAGAAAGATGA	Primers to amplify the Endogenous target site for deep sequencing of step I
GRIN2B-deep-F8	ACACTCTTTCCCTACACGACGCTCTTCCGATCTNNNNGCATACTCGCATGGCTACCT	Primers to amplify the Endogenous target site for deep sequencing of step I
GRIN2B-deep-R4	ACTGGAGTTCAGACGTGTGCTCTTCCGATCTNNNNccctgtaatgcaatcatcca	Primers to amplify the Endogenous target site for deep sequencing of step I
GRIN2B-deep-R5	ACTGGAGTTCAGACGTGTGCTCTTCCGATCTNNNNGAAGGCCACAGGAGCTTATCTT	Primers to amplify the Endogenous target site for deep sequencing of step I
GRIN2B-deep-R6	ACTGGAGTTCAGACGTGTGCTCTTCCGATCTNNNNccagtgggtcctctatggaa	Primers to amplify the Endogenous target site for deep sequencing of step I
GRIN2B-deep-R7	ACTGGAGTTCAGACGTGTGCTCTTCCGATCTNNNNCTCCCTGCAGCCCCTTTTTA	Primers to amplify the Endogenous target site for deep sequencing of step I
GRIN2B-deep-R8	ACTGGAGTTCAGACGTGTGCTCTTCCGATCTNNNNAGGATCTACATCACGTAACCTGT	Primers to amplify the Endogenous target site for deep sequencing of step I
AAVS1-deep-F1	ACACTCTTTCCCTACACGACGCTCTTCCGATCTNNNNcctaacaccagtcccaggag	Primers to amplify the Endogenous target site for deep sequencing of step I
AAVS1-deep-F2	ACACTCTTTCCCTACACGACGCTCTTCCGATCTNNNNGGACACCAGGACCCTAAATAGCA	Primers to amplify the Endogenous target site for deep sequencing of step I
AAVS1-deep-F3	ACACTCTTTCCCTACACGACGCTCTTCCGATCTNNNNgtcagtggaacccaaatcgt	Primers to amplify the Endogenous target site for deep sequencing of step I
AAVS1-deep-F4	ACACTCTTTCCCTACACGACGCTCTTCCGATCTNNNNGGGAGGGATGCAGAAATGGG	Primers to amplify the Endogenous target site for deep sequencing of step I
AAVS1-deep-F5	ACACTCTTTCCCTACACGACGCTCTTCCGATCTNNNNaaggctcaggaatggaaagg	Primers to amplify the Endogenous target site for deep sequencing of step I
AAVS1-deep-R1	ACTGGAGTTCAGACGTGTGCTCTTCCGATCTNNNNacatggtcttgctctgttgc	Primers to amplify the Endogenous target site for deep sequencing of step I
AAVS1-deep-R2	ACTGGAGTTCAGACGTGTGCTCTTCCGATCTNNNNCATTTGCATTGGATGAGGCCG	Primers to amplify the Endogenous target site for deep sequencing of step I
AAVS1-deep-R3	ACTGGAGTTCAGACGTGTGCTCTTCCGATCTNNNNggtacgagaccaaggtgcat	Primers to amplify the Endogenous target site for deep sequencing of step I
AAVS1-deep-R4	ACTGGAGTTCAGACGTGTGCTCTTCCGATCTNNNNGTGTGAGTGCTGTTCGTCCT	Primers to amplify the Endogenous target site for deep sequencing of step I
AAVS1-deep-R5	ACTGGAGTTCAGACGTGTGCTCTTCCGATCTNNNNccctctctgccttctgtctg	Primers to amplify the Endogenous target site for deep sequencing of step I
HGH1-deep-F1	ACACTCTTTCCCTACACGACGCTCTTCCGATCTNNNNGTTGGAGAGGCTGGGGAAG	Primers to amplify the Endogenous target site for deep sequencing of step I
HGH1-deep-F2	ACACTCTTTCCCTACACGACGCTCTTCCGATCTNNNNCCCGGCTACAACGCCC	Primers to amplify the Endogenous target site for deep sequencing of step I
HGH1-deep-R1	ACTGGAGTTCAGACGTGTGCTCTTCCGATCTNNNNGAAAGCCTGGCAAAGGGGA	Primers to amplify the Endogenous target site for deep sequencing of step I
HGH1-deep-R2	ACTGGAGTTCAGACGTGTGCTCTTCCGATCTNNNNGGTGCTCGAAGCAGCAATTC	Primers to amplify the Endogenous target site for deep sequencing of step I
Site2-deep-F	ACACTCTTTCCCTACACGACGCTCTTCCGATCTNNNNTGAGATGCCCTCCATCTTCT	Primers to amplify the Endogenous target site for deep sequencing of step I
Site2-deep-R	ACTGGAGTTCAGACGTGTGCTCTTCCGATCTNNNNCTCTTTCTTCGCCCTCTCAG	Primers to amplify the Endogenous target site for deep sequencing of step I
P5-index1-F	AATGATACGGCGACCACCGAGATCTACAC TGAACCTT ACACTCTTTCCCTACACGAC	Primers to amplify the Endogenous target site for deep sequencing of step II
P5-index2-F	AATGATACGGCGACCACCGAGATCTACAC TGCTAAGT ACACTCTTTCCCTACACGAC	Primers to amplify the Endogenous target site for deep sequencing of step II
P5-index3-F	AATGATACGGCGACCACCGAGATCTACAC TAAGACAC ACACTCTTTCCCTACACGAC	Primers to amplify the Endogenous target site for deep sequencing of step II
P5-index5-F	AATGATACGGCGACCACCGAGATCTACAC CTAATCGA ACACTCTTTCCCTACACGAC	Primers to amplify the Endogenous target site for deep sequencing of step II
P5-index6-F	AATGATACGGCGACCACCGAGATCTACAC CTAGAACA ACACTCTTTCCCTACACGAC	Primers to amplify the Endogenous target site for deep sequencing of step II
P5-index7-F	AATGATACGGCGACCACCGAGATCTACAC TAAGTTCC ACACTCTTTCCCTACACGAC	Primers to amplify the Endogenous target site for deep sequencing of step II
P5-index8-F	AATGATACGGCGACCACCGAGATCTACAC TAGACCTA ACACTCTTTCCCTACACGAC	Primers to amplify the Endogenous target site for deep sequencing of step II
P5-index9-F	AATGATACGGCGACCACCGAGATCTACAC CGATGT ACACTCTTTCCCTACACGAC	Primers to amplify the Endogenous target site for deep sequencing of step II
P5-index10-F	AATGATACGGCGACCACCGAGATCTACAC TGACCA ACACTCTTTCCCTACACGAC	Primers to amplify the Endogenous target site for deep sequencing of step II
P5-index15-F	AATGATACGGCGACCACCGAGATCTACAC ATCACG ACACTCTTTCCCTACACGAC	Primers to amplify the Endogenous target site for deep sequencing of step II
P5-index16-F	AATGATACGGCGACCACCGAGATCTACAC TTAGGC ACACTCTTTCCCTACACGAC	Primers to amplify the Endogenous target site for deep sequencing of step II
P5-index17-F	AATGATACGGCGACCACCGAGATCTACAC ACTTGA ACACTCTTTCCCTACACGAC	Primers to amplify the Endogenous target site for deep sequencing of step II
P5-index18-F	AATGATACGGCGACCACCGAGATCTACAC GATCAG ACACTCTTTCCCTACACGAC	Primers to amplify the Endogenous target site for deep sequencing of step II
P5-index19-F	AATGATACGGCGACCACCGAGATCTACAC TAGCTT ACACTCTTTCCCTACACGAC	Primers to amplify the Endogenous target site for deep sequencing of step II
P5-index20-F	AATGATACGGCGACCACCGAGATCTACAC GGCTAC ACACTCTTTCCCTACACGAC	Primers to amplify the Endogenous target site for deep sequencing of step II
P5-index21-F	AATGATACGGCGACCACCGAGATCTACAC AGTCAA ACACTCTTTCCCTACACGAC	Primers to amplify the Endogenous target site for deep sequencing of step II
P5-index22-F	AATGATACGGCGACCACCGAGATCTACAC AGTTCC ACACTCTTTCCCTACACGAC	Primers to amplify the Endogenous target site for deep sequencing of step II
P5-index23-F	AATGATACGGCGACCACCGAGATCTACAC ATGTCA ACACTCTTTCCCTACACGAC	Primers to amplify the Endogenous target site for deep sequencing of step II
P5-index24-F	AATGATACGGCGACCACCGAGATCTACAC CCGTCC ACACTCTTTCCCTACACGAC	Primers to amplify the Endogenous target site for deep sequencing of step II
P5-index25-F	AATGATACGGCGACCACCGAGATCTACAC GTAGAG ACACTCTTTCCCTACACGAC	Primers to amplify the Endogenous target site for deep sequencing of step II
P5-index26-F	AATGATACGGCGACCACCGAGATCTACAC GTCCGC ACACTCTTTCCCTACACGAC	Primers to amplify the Endogenous target site for deep sequencing of step II
P5-index27-F	AATGATACGGCGACCACCGAGATCTACAC GTGAAA ACACTCTTTCCCTACACGAC	Primers to amplify the Endogenous target site for deep sequencing of step II
P5-index28-F	AATGATACGGCGACCACCGAGATCTACACGTGGCCACACTCTTTCCCTACACGAC	Primers to amplify the Endogenous target site for deep sequencing of step II
P5-index29-F	AATGATACGGCGACCACCGAGATCTACACGTTTCGACACTCTTTCCCTACACGAC	Primers to amplify the Endogenous target site for deep sequencing of step II
P5-index30-F	AATGATACGGCGACCACCGAGATCTACACCGTACGACACTCTTTCCCTACACGAC	Primers to amplify the Endogenous target site for deep sequencing of step II
P5-index31-F	AATGATACGGCGACCACCGAGATCTACACGAGTGGACACTCTTTCCCTACACGAC	Primers to amplify the Endogenous target site for deep sequencing of step II
P5-index32-F	AATGATACGGCGACCACCGAGATCTACACGGTAGCACACTCTTTCCCTACACGAC	Primers to amplify the Endogenous target site for deep sequencing of step II
P5-index33-F	AATGATACGGCGACCACCGAGATCTACACACTGATACACTCTTTCCCTACACGAC	Primers to amplify the Endogenous target site for deep sequencing of step II
P5-index34-F	AATGATACGGCGACCACCGAGATCTACACATGAGCACACTCTTTCCCTACACGAC	Primers to amplify the Endogenous target site for deep sequencing of step II
P5-index35-F	AATGATACGGCGACCACCGAGATCTACACATTCCTACACTCTTTCCCTACACGAC	Primers to amplify the Endogenous target site for deep sequencing of step II
P5-index36-F	AATGATACGGCGACCACCGAGATCTACACCAAAAGACACTCTTTCCCTACACGAC	Primers to amplify the Endogenous target site for deep sequencing of step II
P5-index37-F	AATGATACGGCGACCACCGAGATCTACAC TATAGCCT ACACTCTTTCCCTACACGAC	Primers to amplify the Endogenous target site for deep sequencing of step II
P5-index38-F	AATGATACGGCGACCACCGAGATCTACAC ATAGAGGC ACACTCTTTCCCTACACGAC	Primers to amplify the Endogenous target site for deep sequencing of step II
P5-index39-F	AATGATACGGCGACCACCGAGATCTACAC CCTATCCT ACACTCTTTCCCTACACGAC	Primers to amplify the Endogenous target site for deep sequencing of step II
P5-index40-F	AATGATACGGCGACCACCGAGATCTACAC GGCTCTGA ACACTCTTTCCCTACACGAC	Primers to amplify the Endogenous target site for deep sequencing of step II
P5-index41-F	AATGATACGGCGACCACCGAGATCTACAC AGGCGAAG ACACTCTTTCCCTACACGAC	Primers to amplify the Endogenous target site for deep sequencing of step II
P5-index42-F	AATGATACGGCGACCACCGAGATCTACAC TAATCTTA ACACTCTTTCCCTACACGAC	Primers to amplify the Endogenous target site for deep sequencing of step II
P5-index43-F	AATGATACGGCGACCACCGAGATCTACAC CAGGACGT ACACTCTTTCCCTACACGAC	Primers to amplify the Endogenous target site for deep sequencing of step II
P5-index44-F	AATGATACGGCGACCACCGAGATCTACAC GTACTGAC ACACTCTTTCCCTACACGAC	Primers to amplify the Endogenous target site for deep sequencing of step II
P7-adapter3-R	CAAGCAGAAGACGGCATACGAGAT CACTGT GTGACTGGAGTTCAGACGTGTG	Primers to amplify the Endogenous target site for deep sequencing of step II
P7-adapter4-R	CAAGCAGAAGACGGCATACGAGAT ATTGGC GTGACTGGAGTTCAGACGTGTG	Primers to amplify the Endogenous target site for deep sequencing of step II
P7-adapter5-R	CAAGCAGAAGACGGCATACGAGAT GATCTG GTGACTGGAGTTCAGACGTGTG	Primers to amplify the Endogenous target site for deep sequencing of step II
P7-adapter6-R	CAAGCAGAAGACGGCATACGAGAT TACAAG GTGACTGGAGTTCAGACGTGTG	Primers to amplify the Endogenous target site for deep sequencing of step II
P7-adapter8-R	CAAGCAGAAGACGGCATACGAGAT GCCTAA GTGACTGGAGTTCAGACGTGTG	Primers to amplify the Endogenous target site for deep sequencing of step II
P7-adapter9-R	CAAGCAGAAGACGGCATACGAGAT TCAAGT GTGACTGGAGTTCAGACGTGTG	Primers to amplify the Endogenous target site for deep sequencing of step II
P7-adapter10-R	CAAGCAGAAGACGGCATACGAGAT CTGATC GTGACTGGAGTTCAGACGTGTG	Primers to amplify the Endogenous target site for deep sequencing of step II
P7-adapter11-R	CAAGCAGAAGACGGCATACGAGAT AAGCTA GTGACTGGAGTTCAGACGTGTG	Primers to amplify the Endogenous target site for deep sequencing of step II
P7-adapter12-R	CAAGCAGAAGACGGCATACGAGAT GTAGCC GTGACTGGAGTTCAGACGTGTG	Primers to amplify the Endogenous target site for deep sequencing of step II
P7-adapter13-R	CAAGCAGAAGACGGCATACGAGAT TTGACT GTGACTGGAGTTCAGACGTGTG	Primers to amplify the Endogenous target site for deep sequencing of step II
P7-adapter14-R	CAAGCAGAAGACGGCATACGAGAT GGAACT GTGACTGGAGTTCAGACGTGTG	Primers to amplify the Endogenous target site for deep sequencing of step II
P7-adapter15-R	CAAGCAGAAGACGGCATACGAGAT TGACAT GTGACTGGAGTTCAGACGTGTG	Primers to amplify the Endogenous target site for deep sequencing of step II
P7-adapter16-R	CAAGCAGAAGACGGCATACGAGAT GGACGG GTGACTGGAGTTCAGACGTGTG	Primers to amplify the Endogenous target site for deep sequencing of step II
P7-adapter17-R	CAAGCAGAAGACGGCATACGAGAT CTCTAC GTGACTGGAGTTCAGACGTGTG	Primers to amplify the Endogenous target site for deep sequencing of step II
P7-adapter18-R	CAAGCAGAAGACGGCATACGAGAT GCGGAC GTGACTGGAGTTCAGACGTGTG	Primers to amplify the Endogenous target site for deep sequencing of step II
P7-adapter19-R	CAAGCAGAAGACGGCATACGAGAT TTTCAC GTGACTGGAGTTCAGACGTGTG	Primers to amplify the Endogenous target site for deep sequencing of step II
P7-adapter20-R	CAAGCAGAAGACGGCATACGAGAT GGCCAC GTGACTGGAGTTCAGACGTGTG	Primers to amplify the Endogenous target site for deep sequencing of step II
P7-adapter21-R	CAAGCAGAAGACGGCATACGAGAT CGAAAC GTGACTGGAGTTCAGACGTGTG	Primers to amplify the Endogenous target site for deep sequencing of step II
P7-adapter22-R	CAAGCAGAAGACGGCATACGAGAT CGTACG GTGACTGGAGTTCAGACGTGTG	Primers to amplify the Endogenous target site for deep sequencing of step II
P7-adapter23-R	CAAGCAGAAGACGGCATACGAGAT CCACTC GTGACTGGAGTTCAGACGTGTG	Primers to amplify the Endogenous target site for deep sequencing of step II
P7-adapter24-R	CAAGCAGAAGACGGCATACGAGAT GCTACC GTGACTGGAGTTCAGACGTGTG	Primers to amplify the Endogenous target site for deep sequencing of step II
P7-adapter25-R	CAAGCAGAAGACGGCATACGAGAT CGAGTAAT GTGACTGGAGTTCAGACGTGTG	Primers to amplify the Endogenous target site for deep sequencing of step II
P7-adapter26-R	CAAGCAGAAGACGGCATACGAGAT TCTCCGGA GTGACTGGAGTTCAGACGTGTG	Primers to amplify the Endogenous target site for deep sequencing of step II
P7-adapter27-R	CAAGCAGAAGACGGCATACGAGAT AATGAGCG GTGACTGGAGTTCAGACGTGTG	Primers to amplify the Endogenous target site for deep sequencing of step II
P7-adapter28-R	CAAGCAGAAGACGGCATACGAGAT GGAATCTC GTGACTGGAGTTCAGACGTGTG	Primers to amplify the Endogenous target site for deep sequencing of step II
P7-adapter29-R	CAAGCAGAAGACGGCATACGAGAT TTCTGAAT GTGACTGGAGTTCAGACGTGTG	Primers to amplify the Endogenous target site for deep sequencing of step II
P7-adapter30-R	CAAGCAGAAGACGGCATACGAGAT ACGAATTC GTGACTGGAGTTCAGACGTGTG	Primers to amplify the Endogenous target site for deep sequencing of step II
P7-adapter31-R	CAAGCAGAAGACGGCATACGAGAT AGCTTCAG GTGACTGGAGTTCAGACGTGTG	Primers to amplify the Endogenous target site for deep sequencing of step II
P7-adapter32-R	CAAGCAGAAGACGGCATACGAGAT GCGCATTA GTGACTGGAGTTCAGACGTGTG	Primers to amplify the Endogenous target site for deep sequencing of step II
P7-adapter33-R	CAAGCAGAAGACGGCATACGAGAT CATAGCCG GTGACTGGAGTTCAGACGTGTG	Primers to amplify the Endogenous target site for deep sequencing of step II
P7-adapter34-R	CAAGCAGAAGACGGCATACGAGAT TTCGCGGA GTGACTGGAGTTCAGACGTGTG	Primers to amplify the Endogenous target site for deep sequencing of step II
P7-adapter35-R	CAAGCAGAAGACGGCATACGAGAT GCGCGAGA GTGACTGGAGTTCAGACGTGTG	Primers to amplify the Endogenous target site for deep sequencing of step II
P7-adapter36-R	CAAGCAGAAGACGGCATACGAGAT CTATCGCT GTGACTGGAGTTCAGACGTGTG	Primers to amplify the Endogenous target site for deep sequencing of step II
P7-adapter37-R	CAAGCAGAAGACGGCATACGAGAT GTCGTGAT GTGACTGGAGTTCAGACGTGTG	Primers to amplify the Endogenous target site for deep sequencing of step II
P7-adapter38-R	CAAGCAGAAGACGGCATACGAGAT ACCACTGT GTGACTGGAGTTCAGACGTGTG	Primers to amplify the Endogenous target site for deep sequencing of step II
P7-adapter39-R	CAAGCAGAAGACGGCATACGAGAT TGGATCTG GTGACTGGAGTTCAGACGTGTG	Primers to amplify the Endogenous target site for deep sequencing of step II
P7-adapter40-R	CAAGCAGAAGACGGCATACGAGAT CCGTTTGT GTGACTGGAGTTCAGACGTGTG	Primers to amplify the Endogenous target site for deep sequencing of step II
P7-adapter41-R	CAAGCAGAAGACGGCATACGAGAT TGCTGGGT GTGACTGGAGTTCAGACGTGTG	Primers to amplify the Endogenous target site for deep sequencing of step II
P7-adapter42-R	CAAGCAGAAGACGGCATACGAGAT GAGGGGTT GTGACTGGAGTTCAGACGTGTG	Primers to amplify the Endogenous target site for deep sequencing of step II
P7-adapter43-R	CAAGCAGAAGACGGCATACGAGAT AGGTTGGG GTGACTGGAGTTCAGACGTGTG	Primers to amplify the Endogenous target site for deep sequencing of step II
P7-adapter44-R	CAAGCAGAAGACGGCATACGAGAT GTGTGGTG GTGACTGGAGTTCAGACGTGTG	Primers to amplify the Endogenous target site for deep sequencing of step II
P7-adapter45-R	CAAGCAGAAGACGGCATACGAGAT TGGGTTTC GTGACTGGAGTTCAGACGTGTG	Primers to amplify the Endogenous target site for deep sequencing of step II
P7-adapter46-R	CAAGCAGAAGACGGCATACGAGAT TGGTCACA GTGACTGGAGTTCAGACGTGTG	Primers to amplify the Endogenous target site for deep sequencing of step II
P7-adapter47-R	CAAGCAGAAGACGGCATACGAGAT TTGACCCT GTGACTGGAGTTCAGACGTGTG	Primers to amplify the Endogenous target site for deep sequencing of step II
P7-adapter48-R	CAAGCAGAAGACGGCATACGAGAT CCACTCCT GTGACTGGAGTTCAGACGTGTG	Primers to amplify the Endogenous target site for deep sequencing of step II
P5-index1-F	AATGATACGGCGACCACCGAGATCTACAC TGAACCTT ACACTCTTTCCCTACACGAC	Primers to amplify the GUIDE-seq site for deep sequencing of step I
P5-index2-F	AATGATACGGCGACCACCGAGATCTACAC TGCTAAGT ACACTCTTTCCCTACACGAC	Primers to amplify the GUIDE-seq site for deep sequencing of step I
P5-index3-F	AATGATACGGCGACCACCGAGATCTACAC TAAGACAC ACACTCTTTCCCTACACGAC	Primers to amplify the GUIDE-seq site for deep sequencing of step I
Nuclease_off_-_GSP1	GGATCTCGACGCTCTCCCTGTTTAATTGAGTTGTCATATGTTAATAAC	Primers to amplify the GUIDE-seq site for deep sequencing of step I
P5_2	AATGATACGGCGACCACCGAGATCTACAC	Primers to amplify the GUIDE-seq site for deep sequencing of step II
Nuclease_off_-_GSP2	CAAGCAGAAGACGGCATACGAGATCTAGTACGGTGACTGGAGTTCAGACGTGTGCTCTTCCGATCTGAGTTGTCATATGTTAATAACGG	Primers to amplify the GUIDE-seq site for deep sequencing of step II
ITIH5-F	cacc GGCTCGGAGATCATCATTGCG	Oligonucleotide pairs for construction of off-target site expression plasmid on Sa_tracr-gRNA vector
ITIH5-R	aaac CGCAATGATGATCTCCGAGCC	Oligonucleotide pairs for construction of off-target site expression plasmid on Sa_tracr-gRNA vector
ITIH5-OT1-2-F	cacc AACTCGGAGATCATCATTGCG	Oligonucleotide pairs for construction of off-target site expression plasmid on Sa_tracr-gRNA vector
ITIH5-OT2-3-F	cacc GATTCGGAGATCATCATTGCG	Oligonucleotide pairs for construction of off-target site expression plasmid on Sa_tracr-gRNA vector
ITIH5-OT3-4-F	cacc GGTCCGGAGATCATCATTGCG	Oligonucleotide pairs for construction of off-target site expression plasmid on Sa_tracr-gRNA vector
ITIH5-OT4-5-F	cacc GGCCTGGAGATCATCATTGCG	Oligonucleotide pairs for construction of off-target site expression plasmid on Sa_tracr-gRNA vector
ITIH5-OT5-6-F	cacc GGCTTAGAGATCATCATTGCG	Oligonucleotide pairs for construction of off-target site expression plasmid on Sa_tracr-gRNA vector
ITIH5-OT6-7-F	cacc GGCTCAAAGATCATCATTGCG	Oligonucleotide pairs for construction of off-target site expression plasmid on Sa_tracr-gRNA vector
ITIH5-OT7-8-F	cacc GGCTCGAGGATCATCATTGCG	Oligonucleotide pairs for construction of off-target site expression plasmid on Sa_tracr-gRNA vector
ITIH5-OT8-9-F	cacc GGCTCGGGAATCATCATTGCG	Oligonucleotide pairs for construction of off-target site expression plasmid on Sa_tracr-gRNA vector
ITIH5-OT9-10-F	cacc GGCTCGGAAGTCATCATTGCG	Oligonucleotide pairs for construction of off-target site expression plasmid on Sa_tracr-gRNA vector
ITIH5-OT10-11-F	cacc GGCTCGGAGGCCATCATTGCG	Oligonucleotide pairs for construction of off-target site expression plasmid on Sa_tracr-gRNA vector
ITIH5-OT11-12-F	cacc GGCTCGGAGACTATCATTGCG	Oligonucleotide pairs for construction of off-target site expression plasmid on Sa_tracr-gRNA vector
ITIH5-OT12-13-F	cacc GGCTCGGAGATTGTCATTGCG	Oligonucleotide pairs for construction of off-target site expression plasmid on Sa_tracr-gRNA vector
ITIH5-OT13-14-F	cacc GGCTCGGAGATCGCCATTGCG	Oligonucleotide pairs for construction of off-target site expression plasmid on Sa_tracr-gRNA vector
ITIH5-OT14-15-F	cacc GGCTCGGAGATCACTATTGCG	Oligonucleotide pairs for construction of off-target site expression plasmid on Sa_tracr-gRNA vector
ITIH5-OT15-16-F	cacc GGCTCGGAGATCATTGTTGCG	Oligonucleotide pairs for construction of off-target site expression plasmid on Sa_tracr-gRNA vector
ITIH5-OT16-17-F	cacc GGCTCGGAGATCATCGCTGCG	Oligonucleotide pairs for construction of off-target site expression plasmid on Sa_tracr-gRNA vector
ITIH5-OT17-18-F	cacc GGCTCGGAGATCATCACCGCG	Oligonucleotide pairs for construction of off-target site expression plasmid on Sa_tracr-gRNA vector
ITIH5-OT18-19-F	cacc GGCTCGGAGATCATCATCACG	Oligonucleotide pairs for construction of off-target site expression plasmid on Sa_tracr-gRNA vector
ITIH5-OT19-20-F	cacc GGCTCGGAGATCATCATTATG	Oligonucleotide pairs for construction of off-target site expression plasmid on Sa_tracr-gRNA vector
ITIH5-OT20-21-F	cacc GGCTCGGAGATCATCATTGTA	Oligonucleotide pairs for construction of off-target site expression plasmid on Sa_tracr-gRNA vector
ITIH5-OT1-2-R	aaac CGCAATGATGATCTCCGAGTT	Oligonucleotide pairs for construction of off-target site expression plasmid on Sa_tracr-gRNA vector
ITIH5-OT2-3-R	aaac CGCAATGATGATCTCCGAATC	Oligonucleotide pairs for construction of off-target site expression plasmid on Sa_tracr-gRNA vector
ITIH5-OT3-4-R	aaac CGCAATGATGATCTCCGGACC	Oligonucleotide pairs for construction of off-target site expression plasmid on Sa_tracr-gRNA vector
ITIH5-OT4-5-R	aaac CGCAATGATGATCTCCAGGCC	Oligonucleotide pairs for construction of off-target site expression plasmid on Sa_tracr-gRNA vector
ITIH5-OT5-6-R	aaac CGCAATGATGATCTCTAAGCC	Oligonucleotide pairs for construction of off-target site expression plasmid on Sa_tracr-gRNA vector
ITIH5-OT6-7-R	aaac CGCAATGATGATCTTTGAGCC	Oligonucleotide pairs for construction of off-target site expression plasmid on Sa_tracr-gRNA vector
ITIH5-OT7-8-R	aaac CGCAATGATGATCCTCGAGCC	Oligonucleotide pairs for construction of off-target site expression plasmid on Sa_tracr-gRNA vector
ITIH5-OT8-9-R	aaac CGCAATGATGATTCCCGAGCC	Oligonucleotide pairs for construction of off-target site expression plasmid on Sa_tracr-gRNA vector
ITIH5-OT9-10-R	aaac CGCAATGATGACTTCCGAGCC	Oligonucleotide pairs for construction of off-target site expression plasmid on Sa_tracr-gRNA vector
ITIH5-OT10-11-R	aaac CGCAATGATGGCCTCCGAGCC	Oligonucleotide pairs for construction of off-target site expression plasmid on Sa_tracr-gRNA vector
ITIH5-OT11-12-R	aaac CGCAATGATAGTCTCCGAGCC	Oligonucleotide pairs for construction of off-target site expression plasmid on Sa_tracr-gRNA vector
ITIH5-OT12-13-R	aaac CGCAATGACAATCTCCGAGCC	Oligonucleotide pairs for construction of off-target site expression plasmid on Sa_tracr-gRNA vector
ITIH5-OT13-14-R	aaac CGCAATGGCGATCTCCGAGCC	Oligonucleotide pairs for construction of off-target site expression plasmid on Sa_tracr-gRNA vector
ITIH5-OT14-15-R	aaac CGCAATAGTGATCTCCGAGCC	Oligonucleotide pairs for construction of off-target site expression plasmid on Sa_tracr-gRNA vector
ITIH5-OT15-16-R	aaac CGCAACAATGATCTCCGAGCC	Oligonucleotide pairs for construction of off-target site expression plasmid on Sa_tracr-gRNA vector
ITIH5-OT16-17-R	aaac CGCAGCGATGATCTCCGAGCC	Oligonucleotide pairs for construction of off-target site expression plasmid on Sa_tracr-gRNA vector
ITIH5-OT17-18-R	aaac CGCGGTGATGATCTCCGAGCC	Oligonucleotide pairs for construction of off-target site expression plasmid on Sa_tracr-gRNA vector
ITIH5-OT18-19-R	aaac CGTGATGATGATCTCCGAGCC	Oligonucleotide pairs for construction of off-target site expression plasmid on Sa_tracr-gRNA vector
ITIH5-OT19-20-R	aaac CATAATGATGATCTCCGAGCC	Oligonucleotide pairs for construction of off-target site expression plasmid on Sa_tracr-gRNA vector
ITIH5-OT20-21-R	aaac TACAATGATGATCTCCGAGCC	Oligonucleotide pairs for construction of off-target site expression plasmid on Sa_tracr-gRNA vector
Sauri-B2M-B1-F	CACC agcgcgagcacagctaaggcc	Oligonucleotide pairs for construction of gRNA expression plasmid on Sa_tracr-gRNA vector
Sauri-B2M-B2-F	CACC gagagtagcgcgagcacagct	Oligonucleotide pairs for construction of gRNA expression plasmid on Sa_tracr-gRNA vector
Sauri-B2M-B3-F	CACC agactcacgctggatagcctc	Oligonucleotide pairs for construction of gRNA expression plasmid on Sa_tracr-gRNA vector
Sauri-B2M-B4-F	CACC gcgctactctctctttctggc	Oligonucleotide pairs for construction of gRNA expression plasmid on Sa_tracr-gRNA vector
Sauri-B2M-B5-F	CACC gctactctctctttctggcctg	Oligonucleotide pairs for construction of gRNA expression plasmid on Sa_tracr-gRNA vector
Sp-B2M-B1-F	ACCG ggccacggagcgagacatct	Oligonucleotide pairs for construction of gRNA expression plasmid on Sa_tracr-gRNA vector
Sp-B2M-B2-F	ACCG Gcgcgagcacagctaaggcca	Oligonucleotide pairs for construction of gRNA expression plasmid on Sa_tracr-gRNA vector
Sp-B2M-B3-F	ACCG actcacgctggatagcctcc	Oligonucleotide pairs for construction of gRNA expression plasmid on Sa_tracr-gRNA vector
Sp-B2M-B4-F	ACCG gctactctctctttctggcc	Oligonucleotide pairs for construction of gRNA expression plasmid on Sa_tracr-gRNA vector
Sauri-TRAC-T1-F	CACC aataggcagacagacttgtca	Oligonucleotide pairs for construction of gRNA expression plasmid on Sa_tracr-gRNA vector
Sauri-TRAC-T2-F	CACC Gcaaacaaatgtgtcacaaagt	Oligonucleotide pairs for construction of gRNA expression plasmid on Sa_tracr-gRNA vector
Sauri-TRAC-T3-F	CACC gacttcaagagcaacagtgct	Oligonucleotide pairs for construction of gRNA expression plasmid on Sa_tracr-gRNA vector
Sauri-TRAC-T4-F	CACC Gtctggaataatgctgttgttg	Oligonucleotide pairs for construction of gRNA expression plasmid on Sa_tracr-gRNA vector
Sauri-TRAC-T5-F	CACC ggctggggaagaaggtgtctt	Oligonucleotide pairs for construction of gRNA expression plasmid on Sa_tracr-gRNA vector
Sp-TRAC-T1-F	ACCG acaaaactgtgctagacatg	Oligonucleotide pairs for construction of gRNA expression plasmid on Sa_tracr-gRNA vector
Sp-TRAC-T2-F	ACCG Gcttcaagagcaacagtgctg	Oligonucleotide pairs for construction of gRNA expression plasmid on Sa_tracr-gRNA vector
Sp-TRAC-T3-F	ACCG tggaataatgctgttgttga	Oligonucleotide pairs for construction of gRNA expression plasmid on Sa_tracr-gRNA vector
Sp-TRAC-T4-F	ACCG Gcttacctgggctggggaaga	Oligonucleotide pairs for construction of gRNA expression plasmid on Sa_tracr-gRNA vector
Sauri-PD1-P1-F	CACC gacgactggccagggcgcctg	Oligonucleotide pairs for construction of gRNA expression plasmid on Sa_tracr-gRNA vector
Sauri-PD1-P2-F	CACC gcaccgcccagacgactggcc	Oligonucleotide pairs for construction of gRNA expression plasmid on Sa_tracr-gRNA vector
Sauri-PD1-P3-F	CACC gttgtagcaccgcccagacga	Oligonucleotide pairs for construction of gRNA expression plasmid on Sa_tracr-gRNA vector
Sauri-PD1-P4-F	CACC acaggcgccctggccagtcgt	Oligonucleotide pairs for construction of gRNA expression plasmid on Sa_tracr-gRNA vector
Sauri-PD1-P5-F	CACC gcgccctggccagtcgtctgg	Oligonucleotide pairs for construction of gRNA expression plasmid on Sa_tracr-gRNA vector
Sauri-PD1-P6-F	CACC gtcgtctgggcggtgctacaa	Oligonucleotide pairs for construction of gRNA expression plasmid on Sa_tracr-gRNA vector
Sp-PD1-P1-F	ACCG gtctgggcggtgctacaact	Oligonucleotide pairs for construction of gRNA expression plasmid on Sa_tracr-gRNA vector
Sp-PD1-P2-F	ACCG ggccaggatggttcttaggt	Oligonucleotide pairs for construction of gRNA expression plasmid on Sa_tracr-gRNA vector
Sp-PD1-P3-F	ACCG Gcgactggccagggcgcctgt	Oligonucleotide pairs for construction of gRNA expression plasmid on Sa_tracr-gRNA vector
Sauri-B2M-B1-R	AAAC ggccttagctgtgctcgcgct	Oligonucleotide pairs for construction of gRNA expression plasmid on Sa_tracr-gRNA vector
Sauri-B2M-B2-R	AAAC agctgtgctcgcgctactctc	Oligonucleotide pairs for construction of gRNA expression plasmid on Sa_tracr-gRNA vector
Sauri-B2M-B3-R	AAAC aaagagagagtagcgcgagcaC	Oligonucleotide pairs for construction of gRNA expression plasmid on Sa_tracr-gRNA vector
Sauri-B2M-B4-R	AAAC gaggctatccagcgtgagtct	Oligonucleotide pairs for construction of gRNA expression plasmid on Sa_tracr-gRNA vector
Sauri-B2M-B5-R	AAAC gccagaaagagagagtagcgc	Oligonucleotide pairs for construction of gRNA expression plasmid on Sa_tracr-gRNA vector
Sauri-B2M-B6-R	AAAC caggccagaaagagagagtagC	Oligonucleotide pairs for construction of gRNA expression plasmid on Sa_tracr-gRNA vector
Sp-B2M-B1-R	AAAC agatgtctcgctccgtggcc	Oligonucleotide pairs for construction of gRNA expression plasmid on Sa_tracr-gRNA vector
Sp-B2M-B2-R	AAAC tggccttagctgtgctcgcgC	Oligonucleotide pairs for construction of gRNA expression plasmid on Sa_tracr-gRNA vector
Sp-B2M-B3-R	AAAC ggaggctatccagcgtgagt	Oligonucleotide pairs for construction of gRNA expression plasmid on Sa_tracr-gRNA vector
Sp-B2M-B4-R	AAAC ggccagaaagagagagtagc	Oligonucleotide pairs for construction of gRNA expression plasmid on Sa_tracr-gRNA vector
Sauri-TRAC-T1-R	AAAC tgacaagtctgtctgcctatt	Oligonucleotide pairs for construction of gRNA expression plasmid on Sa_tracr-gRNA vector
Sauri-TRAC-T2-R	AAAC actttgtgacacatttgtttgC	Oligonucleotide pairs for construction of gRNA expression plasmid on Sa_tracr-gRNA vector
Sauri-TRAC-T3-R	AAAC atgtctagcacagttttgtct	Oligonucleotide pairs for construction of gRNA expression plasmid on Sa_tracr-gRNA vector
Sauri-TRAC-T4-R	AAAC agcactgttgctcttgaagtc	Oligonucleotide pairs for construction of gRNA expression plasmid on Sa_tracr-gRNA vector
Sauri-TRAC-T5-R	AAAC caacaacagcattattccagaC	Oligonucleotide pairs for construction of gRNA expression plasmid on Sa_tracr-gRNA vector
Sauri-TRAC-T6-R	AAAC aagacaccttcttccccagcc	Oligonucleotide pairs for construction of gRNA expression plasmid on Sa_tracr-gRNA vector
Sp-TRAC-T1-R	AAAC catgtctagcacagttttgt	Oligonucleotide pairs for construction of gRNA expression plasmid on Sa_tracr-gRNA vector
Sp-TRAC-T2-R	AAAC cagcactgttgctcttgaagC	Oligonucleotide pairs for construction of gRNA expression plasmid on Sa_tracr-gRNA vector
Sp-TRAC-T3-R	AAAC tcaacaacagcattattcca	Oligonucleotide pairs for construction of gRNA expression plasmid on Sa_tracr-gRNA vector
Sp-TRAC-T4-R	AAAC tcttccccagcccaggtaagC	Oligonucleotide pairs for construction of gRNA expression plasmid on Sa_tracr-gRNA vector
Sauri-PD1-P1-R	AAAC caggcgccctggccagtcgtc	Oligonucleotide pairs for construction of gRNA expression plasmid on Sa_tracr-gRNA vector
Sauri-PD1-P2-R	AAAC ggccagtcgtctgggcggtgc	Oligonucleotide pairs for construction of gRNA expression plasmid on Sa_tracr-gRNA vector
Sauri-PD1-P3-R	AAAC tcgtctgggcggtgctacaac	Oligonucleotide pairs for construction of gRNA expression plasmid on Sa_tracr-gRNA vector
Sauri-PD1-P4-R	AAAC acgactggccagggcgcctgt	Oligonucleotide pairs for construction of gRNA expression plasmid on Sa_tracr-gRNA vector
Sauri-PD1-P5-R	AAAC ccagacgactggccagggcgc	Oligonucleotide pairs for construction of gRNA expression plasmid on Sa_tracr-gRNA vector
Sauri-PD1-P6-R	AAAC ttgtagcaccgcccagacgac	Oligonucleotide pairs for construction of gRNA expression plasmid on Sa_tracr-gRNA vector
Sp-PD1-P1-R	AAAC agttgtagcaccgcccagac	Oligonucleotide pairs for construction of gRNA expression plasmid on Sa_tracr-gRNA vector
Sp-PD1-P2-R	AAAC acctaagaaccatcctggcc	Oligonucleotide pairs for construction of gRNA expression plasmid on Sa_tracr-gRNA vector
Sp-PD1-P3-R	AAAC acaggcgccctggccagtcgC	Oligonucleotide pairs for construction of gRNA expression plasmid on Sa_tracr-gRNA vector
DEEP-B2M-F1	ACACTCTTTCCCTACACGACGCTCTTCCGATCTNNNNCCGGGCCTTGTCCTGATTGG	Primers to amplify the Endogenous target site for deep sequencing of step I
DEEP-TRAC-F1	ACACTCTTTCCCTACACGACGCTCTTCCGATCTNNNNtatccagaaccctgaccctgc	Primers to amplify the Endogenous target site for deep sequencing of step I
DEEP-TRAC-F2	ACACTCTTTCCCTACACGACGCTCTTCCGATCTNNNNattctcaaacaaatgtgtca	Primers to amplify the Endogenous target site for deep sequencing of step I
DEEP-B2M-R1	ACTGGAGTTCAGACGTGTGCTCTTCCGATCTNNNNACTTGGAGAAGGGAAGTCACG	Primers to amplify the Endogenous target site for deep sequencing of step I
DEEP-TRAC-R1	ACTGGAGTTCAGACGTGTGCTCTTCCGATCTNNNNaatgctgttgttgaaggcgt	Primers to amplify the Endogenous target site for deep sequencing of step I
DEEP-TRAC-R2	ACTGGAGTTCAGACGTGTGCTCTTCCGATCTNNNNtgaccagagctctgggcaga	Primers to amplify the Endogenous target site for deep sequencing of step I
DEEP-PD1-F1	ACACTCTTTCCCTACACGACGCTCTTCCGATCTNNNNCCTGGGACAGTTTCCCTTCC	Primers to amplify the Endogenous target site for deep sequencing of step I
DEEP-PD1-R1	ACTGGAGTTCAGACGTGTGCTCTTCCGATCTNNNNGACCCCTGGGCTGCCA	Primers to amplify the Endogenous target site for deep sequencing of step I
PAM-Deep-F1	ACACTCTTTCCCTACACGACGCTCTTCCGATCTNNNNgcgagaaaagccttgttt	Primers to amplify the PAM library site for deep sequencing of step I
PAM-Deep-R1	ACTGGAGTTCAGACGTGTGCTCTTCCGATCTNNNNctgaacttgtggccgtttac	Primers to amplify the PAM library site for deep sequencing of step I
