# Supplementary material for: Engineering of SauriCas9 with enhanced specificity
Source: Mol Ther Nucleic Acids. 2025 Jan 17;36(1):102455. doi: 10.1016/j.omtn.2025.102455 (PMC11869866; doi:10.1016/j.omtn.2025.102455)
Supplement: Table S3. Target sites used in this study [file mmc4.xls]

## Sheet: Sheet1
Table S3. Target sites used in this study
Gene	Name	Targets	PAM	Description
GRIN2B	G1	AGATGCGGGTGATGATGCTCT	TTGG	Endogenous target site of human for GUIDE-seq
GRIN2B	G2	GTCAGACATGAGATCACAGAT	GCGG	Endogenous target site of human for GUIDE-seq
GRIN2B	G3	TTCATGGCTACCAGTTCCACC	CGGG	Endogenous target site of human for GUIDE-seq
GRIN2B	G4	AAGGCTCATAGTAATCGTCTG	AAGG	Endogenous target site of human
GRIN2B	G5	AGGCTCAAAGGGAAGATACAT	CTGG	Endogenous target site of human
GRIN2B	G6	CATCTAACAAGGGAGAAAGTG	AAGG	Endogenous target site of human
GRIN2B	G7	GTCAGACATGAGATCACAGAT	GCGG	Endogenous target site of human
GRIN2B	G8	AGAGTAGGCTGGTAGATGGAG	TTGG	Endogenous target site of human
EMX1	E1	ATAGGGTTAGGGGCCCCAGGC	CGGG	Endogenous target site of human
EMX1	E2	CCTGAGTCCGAGCAGAAGAAG	AAGG	Endogenous target site of human
EMX1	E3	AAAGGTGAAAGAGAGATGGCT	GGGG	Endogenous target site of human
EMX1	E4	GGAGATGGCACAGGAGAAGAT	TGGG	Endogenous target site of human
EMX1	E5	GCCTTTCTGCGGCCTCGAAGG	TGGG	Endogenous target site of human
EMX1	E6	CAACTCTGCGGGGACTCCAGG	CCGG	Endogenous target site of human
EMX1	E7	CTAGCTGGGCTGTTCTAACTG	CAGG	Endogenous target site of human
EMX1	E8	TTGAGACAGGCGCTGTGGGTA	GAGG	Endogenous target site of human
EMX1	E9	GGACCCAGGGGTAGAAATGGA	GAGG	Endogenous target site of human
Site1	S1	AAGAATACTAAGCATAGACTC	CAGG	Endogenous target site of human
Site2	S2	AAGAATACTAAGCATAGACTC	CAGG	Endogenous target site of human
ANAPC15	N1	AGTGAGGGGAACAAAGTGGAC	ATGG	Endogenous target site of human
ANAPC15	N2	GGGAAGAGTGAGGGGAACAAA	GTGG	Endogenous target site of human
AAVS1	A1	CTTGTGATGGCAGCTACTCTA	GAGG	Endogenous target site of human
AAVS1	A2	GAGAGGGACAGTGAGTTCTCC	AAGG	Endogenous target site of human
AAVS1	A3	CTGGTAGCTGCCACCTGAGCT	GTGG	Endogenous target site of human
AAVS1	A4	AGGAGGAAACCCAGGCTCAGA	GTGG	Endogenous target site of human
AAVS1	A5	TCGCAAGGGAGGGACAGAGAG	AAGG	Endogenous target site of human
HGH1	H1	CGTGGCATGGAAAACCTGCTG	GAGG	Endogenous target site of human
HGH1	H2	TGGACCCCGACAGGTGAAGCC	CAGG	Endogenous target site of human
COMMD2	C1	AAGGACTCAGGTAAACAGGCT	GAGG	Endogenous target site of human
B2M	Sauri-B2M-B1	agcgcgagcacagctaaggcc	acgg	Endogenous target site of human
	Sauri-B2M-B2	gagagtagcgcgagcacagct	aagg	Endogenous target site of human
	Sauri-B2M-B3	agactcacgctggatagcctc	cagg	Endogenous target site of human
	Sauri-B2M-B4	gcgctactctctctttctggc	ctgg	Endogenous target site of human
	Sauri-B2M-B5	ctactctctctttctggcctg	gagg	Endogenous target site of human
	Sp-B2M-B1	ggccacggagcgagacatct	cgg	Endogenous target site of human
	Sp-B2M-B2	cgcgagcacagctaaggcca	cgg	Endogenous target site of human
	Sp-B2M-B3	actcacgctggatagcctcc	agg	Endogenous target site of human
	Sp-B2M-B4	gctactctctctttctggcc	tgg	Endogenous target site of human
TRAC	Sauri-TRAC-T1	aataggcagacagacttgtca	ctgg	Endogenous target site of human
	Sauri-TRAC-T2	caaacaaatgtgtcacaaagt	aagg	Endogenous target site of human
	Sauri-TRAC-T3	agacaaaactgtgctagacat	gagg	Endogenous target site of human
	Sauri-TRAC-T4	gacttcaagagcaacagtgct	gtgg	Endogenous target site of human
	Sauri-TRAC-T5	tctggaataatgctgttgttg	aagg	Endogenous target site of human
	Sauri-TRAC-T6	ggctggggaagaaggtgtctt	ctgg	Endogenous target site of human
	Sp-TRAC-T1	acaaaactgtgctagacatg	agg	Endogenous target site of human
	Sp-TRAC-T2	cttcaagagcaacagtgctg	tgg	Endogenous target site of human
	Sp-TRAC-T3	tggaataatgctgttgttga	agg	Endogenous target site of human
	Sp-TRAC-T4	cttacctgggctggggaaga	agg	Endogenous target site of human
PD-1	Sauri-PD1-P1	gacgactggccagggcgcctg	tggg	Endogenous target site of human
	Sauri-PD1-P2	gcaccgcccagacgactggcc	aggg	Endogenous target site of human
	Sauri-PD1-P3	gttgtagcaccgcccagacga	ctgg	Endogenous target site of human
	Sauri-PD1-P4	acaggcgccctggccagtcgt	ctgg	Endogenous target site of human
	Sauri-PD1-P5	gcgccctggccagtcgtctgg	gcgg	Endogenous target site of human
	Sauri-PD1-P6	gtcgtctgggcggtgctacaa	ctgg	Endogenous target site of human
	Sp-PD1-P1	gtctgggcggtgctacaact	ggg	Endogenous target site of human
	Sp-PD1-P2	ggccaggatggttcttaggt	agg	Endogenous target site of human
	Sp-PD1-P3	cgactggccagggcgcctgt	ggg	Endogenous target site of human
B2M	Sp-B2M-B1	ggccacggagcgagacatct	cgg	Endogenous target site of human for GUIDE-seq
B2M	Sauri-B2M-B3	tgctcgcgctactctctcttt	ctgg	Endogenous target site of human for GUIDE-seq
TRAC	Sp-TRAC-T1	acaaaactgtgctagacatg	agg	Endogenous target site of human for GUIDE-seq
TRAC	Sauri-TRAC-T4	gacttcaagagcaacagtgct	gtgg	Endogenous target site of human for GUIDE-seq
PD-1	Sp-PD1-P1	gtctgggcggtgctacaact	ggg	Endogenous target site of human for GUIDE-seq
PD-1	Sauri-PD1-P3	gttgtagcaccgcccagacga	ctgg	Endogenous target site of human for GUIDE-seq
