# Supplementary material for: Engineering of SauriCas9 with enhanced specificity
Source: Mol Ther Nucleic Acids. 2025 Jan 17;36(1):102455. doi: 10.1016/j.omtn.2025.102455 (PMC11869866; doi:10.1016/j.omtn.2025.102455)
Supplement: Table S4. Data in this study [file mmc5.xlsx]

## Sheet: Figure1B
Figure 1. Influence of mutations on SauriCas9 specificity.
Figure 1B
	SauriCas9							SauriCas9-R253A
	Repeat 1	Repeat 2	Repeat 3	Average	Stdev			Repeat 1	Repeat 2	Repeat 3	Average	Stdev
ON	17.4	17.7	22.2	19.1	2.68887		ON	10.4	9.88		10.14	0.367696
M2	8.5	8.5	10.1	9.03333	0.92376		M2	0.5	0.7		0.6	0.141421
M4	6.79	7.2	7.23	7.07333	0.245832		M4	0.14	0.24		0.19	0.0707107
M6	9.76	10.3	12.7	10.92	1.56499		M6	0.33	0.5		0.415	0.120208
M8	0.28	0.2	0.2	0.226667	0.046188		M8	0.045	0.049		0.047	0.00282843
M10	5.19	4.93	3.76	4.62667	0.76173		M10	0.092	0.11		0.101	0.0127279
M12	1.4	1.6	0.24	1.08	0.734302		M12	0.028	0.11		0.069	0.0579828
M14	3.42	3.74	3.16	3.44	0.290517		M14	0.028	0.098		0.063	0.0494975
M16	1.02	0.89	0.85	0.92	0.0888819		M16	0.073	0.1		0.0865	0.0190919
M18	0.43	0.46	0.37	0.42	0.0458258		M18	0.00914	0.099		0.05407	0.0635406
M20	0.043	0.043	0.026	0.0373333	0.00981495		M20	0.073	0.04		0.0565	0.0233345
NC	0.00813	0.00813	0.027	0.01442	0.0108946		NC	0.00865	0.034		0.021325	0.0179252
	SauriCas9-N421A							SauriCas9-R253A-N421A
	Repeat 1	Repeat 2	Repeat 3	Average	Stdev			Repeat 1	Repeat 2	Repeat 3	Average	Stdev
ON	13.9	13.9	10.3	12.7	2.07846		ON	4.85	5.08		4.965	0.162635
M2	4.42	4.35	1.06	3.27667	1.92001		M2	0.073	0.098		0.0855	0.0176777
M4	0.25	0.27	0.087	0.202333	0.100381		M4	0.064	0.072		0.068	0.00565685
M6	0.49	0.55	0.21	0.416667	0.181475		M6	0.073	0.062		0.0675	0.00777817
M8	0.00776	0.039	0.26	0.102253	0.137503		M8	0.046	0.04		0.043	0.00424264
M10	0.35	0.3	0.28	0.31	0.0360555		M10	0.075	0.06		0.0675	0.0106066
M12	0.13	0.14	0.1	0.123333	0.0208167		M12	0.028	0.03		0.029	0.00141421
M14	0.52	0.57	0.2	0.43	0.200749		M14	0.063	0.056		0.0595	0.00494975
M16	0.1	0.096	0.076	0.0906667	0.0128582		M16	0.055	0.06		0.0575	0.00353553
M18	0.11	0.11	0.12	0.113333	0.0057735		M18	0.036	0.025		0.0305	0.00777817
M20	0.018	0.018	0	0.012	0.0103923		M20	0.073	0.067		0.07	0.00424264
NC	0	0	0.00809	0.00269667	0.00467076		NC	0.017	0		0.0085	0.0120208

## Sheet: Figure3C
Figure 3. Analysis of activity for each Cas9 variant.
Figure 3C
	SauriCas9							SauriCas9-R253A							SauriCas9-N421A							SauriCas9-R253A-N421A
	Repeat 1	Repeat 2	Repeat 3	Average	Stdev			Repeat 1	Repeat 2	Repeat 3	Average	Stdev			Repeat 1	Repeat 2	Repeat 3	Average	Stdev			Repeat 1	Repeat 2	Repeat 3	Average	Stdev
S1	32.38	32.59	31.32	32.0967	0.680759		S1	32.78	36.43	29.01	32.74	3.71016		S1	36.64	50.04	33.92	40.2	8.62953		S1	22.08	21.2	20.02	21.1	1.03363
E1	11.81	12.58	13.58	12.6567	0.887487		E1	6.89	5.81	6.64	6.44667	0.565361		E1	11	11.59	10.56	11.05	0.516817		E1	2.6	2.19	1.85	2.21333	0.375544
E2	64.36	60.36	65.35	63.3567	2.64198		E2	32.64	34.35	36.17	34.3867	1.76529		E2	43.14	41.67	34.38	39.73	4.69117		E2	33.52	34.29	36.27	34.6933	1.41867
E3	50.81	41.85	39.78	44.1467	5.8627		E3	38.65	44.88	49.03	44.1867	5.22462		E3	51.42	49.33	52.55	51.1	1.63368		E3	14.69	13.18	14.11	13.9933	0.76173
E4	50.76	55.35	53.99	53.3667	2.35763		E4	39.09	39.22	44.4	40.9033	3.0289		E4	49.32	57.9	60.6	55.94	5.88989		E4	26.49	26.47	31.82	28.26	3.08307
E5	25.18	24.8	26.09	25.3567	0.662898		E5	6.55	7.27	7.39	7.07	0.454313		E5	14.44	12.71	13.89	13.68	0.883912		E5	3.86	3.78	3.32	3.65333	0.291433
E6	13.41	9.86	6.94	10.07	3.24011		E6	4.64	4.66	4.93	4.74333	0.161967		E6	10.53	10.02	10.83	10.46	0.409512		E6	1.22	1.01	1.35	1.19333	0.171561
E7	93.3999	79.4253	86.22	86.3484	6.98817		E7	42.3041	44.6589	45.1069	44.0233	1.50562		E7	75.5043	90.17	95.0292	86.9012	10.1646		E7	19.5927	25.4822	27.3561	24.1436	4.05109
E8	85.8052	92.1243	97.65	91.8598	5.92683		E8	12.7386	15.9391	13.7437	14.1405	1.63675		E8	45.2893	73.7186	79.6334	66.2138	18.3609		E8	5.24557	3.95731	4.97436	4.72575	0.679161
E9	26.63	35.3197	32.22	31.3899	4.40393		E9	40.381	23.9425	33.571	32.6315	8.25945		E9	64.3079	77.4269	76.9437	72.8928	7.43866		E9	14.6419	15.0859	15.6532	15.127	0.506896
C1	89.3461	95.5072	75.8898	86.9143	10.0322		C1	96.1288	96.7489	94.8834	95.9204	0.950083		C1	97.837	96.4377	79.1042	91.1263	10.4349		C1	60	21.4286	86.24	55.8895	32.6006
A1	96.1741	88.002	97.34	93.8387	5.08822		A1	13.739	12.0516	10.6322	12.1409	1.55534		A1	48.3871	64.2637	66.4124	59.6878	9.84545		A1	2.40934	2.23818	9.05	4.56584	3.88434
A2	76.3544	56.3647	48.547	60.4221	14.3408		A2	24.8588	27.4567	31.2266	27.8474	3.20185		A2	40.2135	79.0333	35.8176	51.6881	23.7834		A2	11.4601	11.9566	11.89	11.7689	0.269517
A3	56.3647	35.3197	48.547	46.7438	10.6378		A3	31.7461	31.8324	25.5828	29.7204	3.58357		A3	71.4783	92.8516	91.4794	85.2698	11.9635		A3	16.8467	15.7561	16.59	16.3976	0.570184
A4	19.3758	25.3097	26.25	23.6452	3.72713		A4	10.9375	11.6559	10.3507	10.9814	0.653714		A4	17.9625	25.2421	27.6683	23.6243	5.05112		A4	10.1	8.82814	9.37	9.4327	0.638226
A5	96.0291	99.4449	97.4586	97.6442	1.71547		A5	94.5782	95.853	94.4617	94.9643	0.771831		A5	91.3313	98.7088	92.3362	94.1255	4.00102		A5	65.2407	77.0222	85.89	76.051	10.3588
N1	13.47	11.82	11.76	12.35	0.970412		N1	6.79	9.51	8.25	8.18333	1.36122		N1	8.97	9.18	9.16	9.10333	0.115902		N1	3.68	3.81	4.66	4.05	0.532259
N2	14.06	20.26	21.07	18.4633	3.83484		N2	9.79	8.97	7.99	8.91667	0.901184		N2	12.36	13.62	13.57	13.1833	0.713466		N2	6.19	5.48	6.87	6.18	0.695054
H1	98.3543	69.0633	68.67	78.6959	17.0259		H1	80.5245	81.1505	47.6881	69.7877	19.1413		H1	79.8521	96.216	98.2897	91.4526	10.0997		H1	52.7201	62.4731	62.3434	59.1789	5.59386
H2	98.3865	97.9597	97.83	98.0587	0.291194		H2	71.3141	66.3534	63.2911	66.9862	4.04875		H2	80.6262	93.8911	94.3005	89.6059	7.77937		H2	40.0532	35.42	42.0408	39.1714	3.39735
G1	32.98	35.23	5.05	24.42	16.8126		G1	42.68	47.68	43.33	44.5633	2.71861		G1	46.88	45.77	51.66	48.1033	3.12977		G1	37.34	43.01	43.2	41.1833	3.32978
G4	91.3162	67.5124	98.9498	85.9261	16.3971		G4	96.8127	97.9789	96.8261	97.2059	0.669489		G4	97.839	98.7365	99.5641	98.7132	0.86282		G4	87.0055	92.6535	90.88	90.1797	2.88838
G5	96.3196	71.8381	94.7363	87.6314	13.7002		G5	77.046	85.5125	88.3535	83.6373	5.88232		G5	97.2727	95.7454	95.183	96.067	1.08137		G5	75.7072	75.1557	73.58	74.8143	1.10394
G6	88.9437	87.037	75.0967	83.6925	7.50493		G6	67.2846	65.678	80.3275	71.0967	8.03433		G6	89.7954	84.4818	93.7569	89.3447	4.65392		G6	9.91061	8.95325	9.85	9.57128	0.536093
G7	66.1999	43.126	39.6211	49.649	14.4402		G7	57.2236	45.1715	39.2135	47.2029	9.17527		G7	89.4878	84.3317	59.6114	77.8103	15.9702		G7	36.0153	29.042	27.22	30.7591	4.64226
G8	92.8736	57.9237	93.5658	81.4544	20.3811		G8	77.5983	74.6578	75.5366	75.9309	1.50939		G8	88.9494	91.0505	94.1359	91.3786	2.60876		G8	53.744	53.0325	50.59	52.4555	1.65428

## Sheet: Figure4B
Figure 4. Genome Editing of B2M, TREAC, and PDCD1 Genes with SauriCas9-R243A.
Figure 4B
		SpCas9								SpCas9								SpCas9
		Repeat 1	Repeat 2	Repeat 3	Average	Stdev				Repeat 1	Repeat 2	Repeat 3	Average	Stdev				Repeat 1	Repeat 2	Repeat 3	Average	Stdev
B2M	Sp-B2M-B1	28.45	29.16	28.94	28.85	0.363456		TRAC	Sauri-TRAC-T1	24.58	25.21	26.9	25.5633	1.19968		PD-1	Sauri-PD1-P1	5.04	4.7	4.59	4.77667	0.234592
	Sp-B2M-B2	27.89	27.43	30.75	28.69	1.79878			Sauri-TRAC-T2	3.2	3.57	4.26	3.67667	0.53799			Sauri-PD1-P2	13.56	13.1	13.65	13.4367	0.295014
	Sp-B2M-B3	24.19	25.2	29.16	26.1833	2.62687			Sauri-TRAC-T3	1.32	1.78	1.48	1.52667	0.233524			Sauri-PD1-P3	27.25	27.14	20.77	25.0533	3.70988
	Sp-B2M-B4	17.27	20.79	17.8	18.62	1.89787			Sauri-TRAC-T4	9.07	10.08	9.86	9.67	0.531131			Sauri-PD1-P4	20.77	23.59	22.28	22.2133	1.41118
		SauriCas9-R253A							Sauri-TRAC-T5	1.05	1.17	1.31	1.17667	0.130128			Sauri-PD1-P5	12.96	10.6	7.6	10.3867	2.68636
		Repeat 1	Repeat 2	Repeat 3	Average	Stdev			Sauri-TRAC-T6	2.83	4	3.2	3.34333	0.598025			Sauri-PD1-P6	6.25	6.69	8.64	7.19333	1.27202
	Sauri-B2M-B1	23.38	21.68	16.58	20.5467	3.53883				SauriCas9-R253A								SauriCas9-R253A
	Sauri-B2M-B2	19.28	22.1	18.31	19.8967	1.96882				Repeat 1	Repeat 2	Repeat 3	Average	Stdev				Repeat 1	Repeat 2	Repeat 3	Average	Stdev
	Sauri-B2M-B3	29.95	27.13	23.44	26.84	3.26467			Sp-TRAC-T1	23.3	25.51	22.54	23.7833	1.54287			Sp-PD1-P1	25.67	25.81	23.86	25.1133	1.08767
	Sauri-B2M-B4	7.64	8.23	5.79	7.22	1.27307			Sp-TRAC-T2	24.41	20.03	21.16	21.8667	2.2739			Sp-PD1-P2	21.07	21.13	20.09	20.7633	0.583895
	Sauri-B2M-B5	3.02	3.31	2.15	2.82667	0.603683			Sp-TRAC-T3	8.73	10.65	9.81	9.73	0.962497			Sp-PD1-P3	21.7	24.84	19.65	22.0633	2.61401
									Sp-TRAC-T4	21.22	23.26	22.55	22.3433	1.03558

## Sheet: Figure S1
Figure S1.
Figure S1A
	SauriCas9-T427A							SauriCas9-R662A
	Repeat 1	Repeat 2	Repeat 3	Average	Stdev			Repeat 1	Repeat 2	Repeat 3	Average	Stdev
ON	7.37	7.21	12.5	9.02667	3.00906		ON	12	14.7		13.35	1.90919
M2	1.43	1.32	4.83	2.52667	1.9955		M2	2.46	4.79		3.625	1.64756
M4	1.08	1.26	3.62	1.98667	1.41737		M4	1.49	1.94		1.715	0.318198
M6	2.07	2.3	6.51	3.62667	2.49969		M6	4.35	3.6		3.975	0.53033
M8	2.13	0.95	0.26	1.11333	0.945639		M8	0.043	0.2		0.1215	0.111016
M10	0.84	0.98	2.08	1.3	0.679117		M10	0.95	2.03		1.49	0.763675
M12	0.32	0.76	0.49	0.523333	0.221886		M12	0.24	0.24		0.24	0
M14	0.12	0.72	0.85	0.563333	0.389401		M14	0.48	0.78		0.63	0.212132
M16	0.1	0.063	0.26	0.141	0.104704		M16	0.21	0.36		0.285	0.106066
M18	0.07	0.08	0.56	0.236667	0.28006		M18	0.11	0.15		0.13	0.0282843
M20	0	0	0.032	0.0106667	0.0184752		M20	0.018	0.061		0.0395	0.0304056
NC	0	0.02	0	0.00666667	0.011547		NC	0.00902	0.00935		0.009185	0.000233345

## Sheet: Figure S2
Figure S2.
Figure S2
	SauriCas9-R253A							SauriCas9-N269D							SauriCas9-D270N
	Repeat 1	Repeat 2	Repeat 3	Average	Stdev			Repeat 1	Repeat 2	Repeat 3	Average	Stdev			Repeat 1	Repeat 2	Repeat 3	Average	Stdev
E7	42.3041	44.6589	45.1069	44.0233	1.50562		E7	42.0673	52.4796	42.8795	45.8088	5.79133		E7	32.0018	31.074	40.5474	34.5411	5.22225
E8	12.7386	15.9391	13.7437	14.1405	1.63675		E8	31.608	34.0305	47.521	37.7198	8.57402		E8	51.4906	44.1925	36.3935	44.0255	7.54994
E9	40.381	23.9425	33.571	32.6315	8.25945		E9	34.8386	43.2359	33.3867	37.1537	5.31708		E9	59.9075	60.1694	51.4731	57.1833	4.94694
C1	96.1288	96.7489	94.8834	95.9204	0.950083		C1	93.3966	95.9773	91.8783	93.7507	2.07229		C1	66.8561	86.0919	78.6672	77.2051	9.70089
A1	13.739	12.0516	10.6322	12.1409	1.55534		A1	18.9381	18.4257	42.8571	26.7403	13.9599		A1	30.6732	34.8262	50.3781	38.6258	10.3875
A2	24.8588	27.4567	31.2266	27.8474	3.20185		A2	57.7905	62.7591	54.6993	58.4163	4.06617		A2	48.6128	47.7456	0.305281	32.2212	27.6434
A3	31.7461	31.8324	25.5828	29.7204	3.58357		A3	72.133	82.593	86.1534	80.2931	7.28768		A3	61.5158	51.7125	56.8065	56.6783	4.90289
A4	10.9375	11.6559	10.3507	10.9814	0.653714		A4	36.4416	32.3513	70.8381	46.5437	21.1387		A4	17.7317	31.128	12.9603	20.6066	9.41886
A5	94.5782	95.853	94.4617	94.9643	0.771831		A5	85.9644	84.8797	85.4773	85.4405	0.543314		A5	84.6968	43.491	60.7261	62.9713	20.6945
H1	80.5245	81.1505	47.6881	69.7877	19.1413		H1	0.603087	0.484632	0.919716	0.669145	0.224938		H1	17.8103	19.3168	17.3391	18.1554	1.03301
H2	71.3141	66.3534	63.2911	66.9862	4.04875		H2	66.444	94.7368	0	53.7269	48.6319		H2	78.1749	66.8416	100	81.6722	16.8536
G4	96.8127	97.9789	96.8261	97.2059	0.669489		G4	97.7865	93.8356	97.9706	96.5309	2.33602		G4	80.7298	74.6155	82.6994	79.3482	4.21536
G5	77.046	85.5125	88.3535	83.6373	5.88232		G5	87.0227	85.8645	88.6464	87.1779	1.39741		G5	79.6498	65.6267	69.3273	71.5346	7.26746
G6	67.2846	65.678	80.3275	71.0967	8.03433		G6	7.96699	7.95623	7.14028	7.68783	0.474226		G6	73.6217	44.5801	57.7821	58.6613	14.5407
G7	57.2236	45.1715	39.2135	47.2029	9.17527		G7	59.1788	67.5834	63.8435	63.5352	4.21078		G7	0.55808	0.290337	0.268682	0.372366	0.161197
G8	77.5983	74.6578	75.5366	75.9309	1.50939		G8	90.5355	91.0042	91.4904	91.01	0.477492		G8	0.348905	0.292048	0.322974	0.321309	0.028465

## Sheet: Figure S3
Figure S2.
Figure S2C
SauriCas9-R253A-ABEmax
	Repeat 1	Repeat 2	Repeat 3	Average	Stdev
A4-A8	1.35	1.41	1.6	1.45333	0.130512
A4-A9	10.56	11.57	12.86	11.6633	1.15284
A5-A5	5.58	6.3	4.98	5.62	0.660908
A5-A6	2.03	2.02	2.22	2.09	0.112694
A5-A10	6.08	6.46	6.7	6.41333	0.312623
A5-A14	11.55	11.12	10.87	11.18	0.343948
E8-A8	0	0.21	0.37	0.193333	0.185562
E9-A7	3.23	3.81	3.6	3.54667	0.293655
E9-A13	27.72	26.52	32.3	28.8467	3.05027
E9-A15	1.1	1.31	1.56	1.32333	0.23029
G4-A7	0.37	0.54	0.57	0.493333	0.107858
G4-A14	0.37	0.64	0.34	0.45	0.165227
G6-A6	11.31	10.54	13.2	11.6833	1.36873
G6-A14	6.51	6.67	6.92	6.7	0.20664
S2-A7	41.207	39.6	41.3	40.7023	0.95578
S2-A10	5.7	4.89	6.33	5.64	0.721873
S2-A11	4.73	5	5.62	5.11667	0.456326
S2-A14	1.76	1.99	2.65	2.13333	0.461988
S2-A16	0.92	0.94	0.41	0.756667	0.300389

## Sheet: off on
	SauriCas9			SauriCas9-R253A		SauriCas9-N421A			SauriCas9-R253A-N421A		SauriCas9-T427A			SauriCas9-R662A
M2	0.488506	0.480226	0.454955	0.0480769	0.0708502	0.317986	0.31295	0.102913	0.0150515	0.0192913	0.19403	0.183079	0.3864	0.205	0.32585
M4	0.39023	0.40678	0.325676	0.0134615	0.0242915	0.0179856	0.0194245	0.0084466	0.0131959	0.0141732	0.14654	0.174757	0.2896	0.124167	0.131973
M6	0.56092	0.581921	0.572072	0.0317308	0.0506073	0.0352518	0.0395683	0.0203883	0.0150515	0.0122047	0.280868	0.319001	0.5208	0.3625	0.244898
M8	0.016092	0.0112994	0.00900901	0.00432692	0.00495951	0.000558273	0.00280576	0.0252427	0.00948454	0.00787402	0.289009	0.131761	0.0208	0.00358333	0.0136054
M10	0.298276	0.278531	0.169369	0.00884615	0.0111336	0.0251799	0.0215827	0.0271845	0.0154639	0.011811	0.113976	0.135922	0.1664	0.0791667	0.138095
M12	0.0804598	0.0903955	0.0108108	0.00269231	0.0111336	0.00935252	0.0100719	0.00970874	0.0057732	0.00590551	0.0434193	0.105409	0.0392	0.02	0.0163265
M14	0.196552	0.211299	0.142342	0.00269231	0.00991903	0.0374101	0.0410072	0.0194175	0.0129897	0.0110236	0.0162822	0.0998613	0.068	0.04	0.0530612
M16	0.0586207	0.0502825	0.0382883	0.00701923	0.0101215	0.00719424	0.00690647	0.00737864	0.0113402	0.011811	0.0135685	0.00873786	0.0208	0.0175	0.0244898
M18	0.0247126	0.0259887	0.0166667	0.000878846	0.0100202	0.00791367	0.00791367	0.0116505	0.00742268	0.00492126	0.00949796	0.0110957	0.0448	0.00916667	0.0102041
M20	0.00247126	0.00242938	0.00117117	0.00701923	0.00404858	0.00129496	0.00129496	0	0.0150515	0.013189	0	0	0.00256	0.0015	0.00414966
	SauriCas9							SauriCas9-R253A
	Repeat 1	Repeat 2	Repeat 3	Average	Stdev			Repeat 1	Repeat 2	Repeat 3	Average	Stdev
ON	17.4	17.7	22.2	19.1	2.68887		ON	10.4	9.88		10.14	0.367696
M2	8.5	8.5	10.1	9.03333	0.92376		M2	0.5	0.7		0.6	0.141421
M4	6.79	7.2	7.23	7.07333	0.245832		M4	0.14	0.24		0.19	0.0707107
M6	9.76	10.3	12.7	10.92	1.56499		M6	0.33	0.5		0.415	0.120208
M8	0.28	0.2	0.2	0.226667	0.046188		M8	0.045	0.049		0.047	0.00282843
M10	5.19	4.93	3.76	4.62667	0.76173		M10	0.092	0.11		0.101	0.0127279
M12	1.4	1.6	0.24	1.08	0.734302		M12	0.028	0.11		0.069	0.0579828
M14	3.42	3.74	3.16	3.44	0.290517		M14	0.028	0.098		0.063	0.0494975
M16	1.02	0.89	0.85	0.92	0.0888819		M16	0.073	0.1		0.0865	0.0190919
M18	0.43	0.46	0.37	0.42	0.0458258		M18	0.00914	0.099		0.05407	0.0635406
M20	0.043	0.043	0.026	0.0373333	0.00981495		M20	0.073	0.04		0.0565	0.0233345
NC	0.00813	0.00813	0.027	0.01442	0.0108946		NC	0.00865	0.034		0.021325	0.0179252
	SauriCas9-N421A							SauriCas9-R253A-N421A
	Repeat 1	Repeat 2	Repeat 3	Average	Stdev			Repeat 1	Repeat 2	Repeat 3	Average	Stdev
ON	13.9	13.9	10.3	12.7	2.07846		ON	4.85	5.08		4.965	0.162635
M2	4.42	4.35	1.06	3.27667	1.92001		M2	0.073	0.098		0.0855	0.0176777
M4	0.25	0.27	0.087	0.202333	0.100381		M4	0.064	0.072		0.068	0.00565685
M6	0.49	0.55	0.21	0.416667	0.181475		M6	0.073	0.062		0.0675	0.00777817
M8	0.00776	0.039	0.26	0.102253	0.137503		M8	0.046	0.04		0.043	0.00424264
M10	0.35	0.3	0.28	0.31	0.0360555		M10	0.075	0.06		0.0675	0.0106066
M12	0.13	0.14	0.1	0.123333	0.0208167		M12	0.028	0.03		0.029	0.00141421
M14	0.52	0.57	0.2	0.43	0.200749		M14	0.063	0.056		0.0595	0.00494975
M16	0.1	0.096	0.076	0.0906667	0.0128582		M16	0.055	0.06		0.0575	0.00353553
M18	0.11	0.11	0.12	0.113333	0.0057735		M18	0.036	0.025		0.0305	0.00777817
M20	0.018	0.018	0	0.012	0.0103923		M20	0.073	0.067		0.07	0.00424264
NC	0	0	0.00809	0.00269667	0.00467076		NC	0.017	0		0.0085	0.0120208
	SauriCas9-T427A							SauriCas9-R662A
	Repeat 1	Repeat 2	Repeat 3	Average	Stdev			Repeat 1	Repeat 2	Repeat 3	Average	Stdev
ON	7.37	7.21	12.5	9.02667	3.00906		ON	12	14.7		13.35	1.90919
M2	1.43	1.32	4.83	2.52667	1.9955		M2	2.46	4.79		3.625	1.64756
M4	1.08	1.26	3.62	1.98667	1.41737		M4	1.49	1.94		1.715	0.318198
M6	2.07	2.3	6.51	3.62667	2.49969		M6	4.35	3.6		3.975	0.53033
M8	2.13	0.95	0.26	1.11333	0.945639		M8	0.043	0.2		0.1215	0.111016
M10	0.84	0.98	2.08	1.3	0.679117		M10	0.95	2.03		1.49	0.763675
M12	0.32	0.76	0.49	0.523333	0.221886		M12	0.24	0.24		0.24	0
M14	0.12	0.72	0.85	0.563333	0.389401		M14	0.48	0.78		0.63	0.212132
M16	0.1	0.063	0.26	0.141	0.104704		M16	0.21	0.36		0.285	0.106066
M18	0.07	0.08	0.56	0.236667	0.28006		M18	0.11	0.15		0.13	0.0282843
M20	0	0	0.032	0.0106667	0.0184752		M20	0.018	0.061		0.0395	0.0304056
NC	0	0.02	0	0.00666667	0.011547		NC	0.00902	0.00935		0.009185	0.000233345
